# Supplementary material for: An adaptive, interacting, cluster-based model for predicting the transmission dynamics of COVID-19
Source: Heliyon. 2020 Dec 14;6(12):e05722. doi: 10.1016/j.heliyon.2020.e05722 (PMC7749387; doi:10.1016/j.heliyon.2020.e05722)
Supplement: Sup_2 — Supplementary file 2: Data on the spread of COVID-19 in Italy, the USA, and India used for estimating Rt and model development. [file mmc2.xlsx]

## Sheet: Italy
	Italy
	Date	Abruzzo_I_cumsum	Abruzzo_R_cumsum	Abruzzo_D_cumsum	Basilicata_I_cumsum	Basilicata_R_cumsum	Basilicata_D_cumsum	P.A. Bolzano_I_cumsum	P.A. Bolzano_R_cumsum	P.A. Bolzano_D_cumsum	Calabria_I_cumsum	Calabria_R_cumsum	Calabria_D_cumsum	Campania_I_cumsum	Campania_R_cumsum	Campania_D_cumsum	Emilia-Romagna_I_cumsum	Emilia-Romagna_R_cumsum	Emilia-Romagna_D_cumsum	Friuli Venezia Giulia_I_cumsum	Friuli Venezia Giulia_R_cumsum	Friuli Venezia Giulia_D_cumsum	Lazio_I_cumsum	Lazio_R_cumsum	Lazio_D_cumsum	Liguria_I_cumsum	Liguria_R_cumsum	Liguria_D_cumsum	Lombardia_I_cumsum	Lombardia_R_cumsum	Lombardia_D_cumsum	Marche_I_cumsum	Marche_R_cumsum	Marche_D_cumsum	Molise_I_cumsum	Molise_R_cumsum	Molise_D_cumsum	Piemonte_I_cumsum	Piemonte_R_cumsum	Piemonte_D_cumsum	Puglia_I_cumsum	Puglia_R_cumsum	Puglia_D_cumsum	Sardegna_I_cumsum	Sardegna_R_cumsum	Sardegna_D_cumsum	Sicilia_I_cumsum	Sicilia_R_cumsum	Sicilia_D_cumsum
0	2020-02-24	0	0	0	0	0	0	0	0	0	0	0	0	0	0	0	18	0	0	0	0	0	2	1	0	0	0	0	166	0	6	0	0	0	0	0	0	3	0	0	0	0	0	0	0	0	0	0	0
1	2020-02-25	0	0	0	0	0	0	1	0	0	0	0	0	0	0	0	26	0	0	0	0	0	2	1	0	1	0	0	231	0	9	0	0	0	0	0	0	3	0	0	0	0	0	0	0	0	3	0	0
2	2020-02-26	0	0	0	0	0	0	1	0	0	0	0	0	0	0	0	46	0	1	0	0	0	0	3	0	11	0	0	249	0	9	1	0	0	0	0	0	3	0	0	0	0	0	0	0	0	3	0	0
3	2020-02-27	1	0	0	0	0	0	1	0	0	0	0	0	3	0	0	96	0	1	0	0	0	0	3	0	19	0	0	349	40	14	3	0	0	0	0	0	2	0	0	1	0	0	0	0	0	2	2	0
4	2020-02-28	1	0	0	0	0	0	1	0	0	1	0	0	4	0	0	143	0	2	0	0	0	0	3	0	19	0	0	474	40	17	6	0	0	0	0	0	11	0	0	3	0	0	0	0	0	2	2	0
5	2020-02-29	2	0	0	0	0	0	1	0	0	1	0	0	13	0	0	213	0	4	0	0	0	3	3	0	38	4	0	552	40	23	11	0	0	0	0	0	11	0	0	3	0	0	0	0	0	2	2	0
6	2020-03-01	5	0	0	0	0	0	1	0	0	1	0	0	17	0	0	277	0	8	6	0	0	3	3	0	21	4	0	887	73	24	25	0	0	0	0	0	49	0	0	3	0	0	0	0	0	7	2	0
7	2020-03-02	5	0	0	0	0	0	1	0	0	1	0	0	17	0	0	324	0	11	9	0	0	4	3	0	18	4	0	1077	139	38	34	0	1	0	0	0	51	0	0	4	0	0	0	0	0	5	2	0
8	2020-03-03	6	0	0	1	0	0	1	0	0	1	0	0	30	0	0	398	4	18	13	0	0	11	3	0	19	4	1	1326	139	55	59	0	2	3	0	0	56	0	0	6	0	0	1	0	0	5	2	0
9	2020-03-04	7	0	0	1	0	0	1	0	0	1	0	0	31	0	0	516	6	22	18	0	0	27	3	0	21	4	1	1497	250	73	80	0	4	3	0	0	82	0	0	7	1	1	2	0	0	16	2	0
10	2020-03-05	8	0	0	1	0	0	1	0	0	2	0	0	45	0	0	658	10	30	21	0	0	41	3	0	21	4	3	1777	376	98	120	0	4	7	0	0	106	0	2	12	1	1	2	0	0	16	2	0
11	2020-03-06	9	0	0	3	0	0	4	0	0	4	0	0	57	0	0	816	17	37	28	3	0	50	3	1	24	5	3	2008	469	135	155	0	4	12	0	0	139	0	4	15	1	1	5	0	0	22	2	0
12	2020-03-07	11	0	0	3	0	0	9	0	0	4	0	0	61	0	0	937	25	48	39	3	0	72	3	1	42	5	4	2742	524	154	201	0	6	14	0	0	202	0	5	23	1	2	5	0	0	33	2	0
13	2020-03-08	17	0	0	4	0	0	9	0	0	9	0	0	100	1	0	1097	27	56	53	3	1	81	3	3	67	5	6	3372	550	267	265	0	7	14	0	0	355	0	5	36	1	3	11	0	0	51	2	0
14	2020-03-09	30	0	0	5	0	0	9	0	0	9	2	0	119	1	0	1286	30	70	89	3	1	94	3	5	97	5	7	4490	646	333	313	0	10	14	0	0	337	0	13	46	1	3	19	0	0	52	2	0
15	2020-03-10	37	0	1	7	0	0	38	0	0	11	2	0	126	1	0	1417	31	85	110	3	3	99	11	6	128	5	8	4427	896	468	381	0	13	15	0	0	436	0	17	55	1	3	20	0	0	60	2	0
16	2020-03-11	37	0	1	8	0	0	75	0	0	17	2	0	149	4	1	1588	38	113	110	10	6	125	19	6	181	5	8	5763	900	617	461	0	18	16	0	0	480	0	21	71	1	5	37	0	0	81	2	0
17	2020-03-12	78	4	2	8	0	0	103	0	1	32	1	0	174	4	1	1758	43	146	148	11	8	172	19	9	243	20	11	6896	1085	744	570	0	22	16	0	0	554	0	26	98	1	5	39	0	0	111	2	2
18	2020-03-13	83	4	2	10	0	0	123	0	2	37	1	0	213	5	2	2011	51	201	236	11	10	242	24	11	304	24	17	7732	1198	890	698	0	27	17	0	0	794	0	46	121	3	5	43	0	0	126	2	2
19	2020-03-14	106	4	2	10	0	0	170	0	3	59	1	0	243	23	6	2349	54	241	271	17	13	320	24	13	384	52	27	9059	1660	966	863	0	36	17	0	0	814	0	59	156	2	8	47	0	0	150	4	2
20	2020-03-15	128	6	3	11	0	0	199	0	5	66	1	1	296	28	9	2741	68	284	316	17	14	396	24	16	493	33	33	10043	2011	1218	1087	0	46	17	0	0	1030	0	81	212	2	16	75	0	2	179	7	2
21	2020-03-16	165	7	4	12	0	0	235	0	6	87	1	1	363	28	9	3088	88	346	346	18	22	472	32	19	575	42	50	10861	2368	1420	1185	0	57	15	5	1	1405	0	111	212	2	16	105	0	2	203	8	2
22	2020-03-17	216	7	6	20	0	0	282	1	8	112	1	1	423	28	9	3404	134	393	347	17	30	550	34	23	661	57	60	12095	2485	1640	1302	0	69	19	5	1	1764	0	133	320	2	18	115	0	2	226	8	3
23	2020-03-18	249	7	7	27	0	0	366	1	9	126	2	1	423	28	9	3915	152	458	416	15	31	650	42	32	744	70	73	12266	3488	1959	1476	0	92	21	6	1	2187	0	154	362	2	19	132	0	2	267	12	3
24	2020-03-19	366	8	11	37	0	0	421	1	14	164	2	3	605	30	17	4506	177	531	522	41	36	741	44	38	883	85	91	13938	3778	2168	1622	0	115	38	6	2	2754	3	175	449	4	25	204	0	2	321	15	4
25	2020-03-20	422	10	17	52	0	0	530	1	17	201	2	4	702	30	17	5089	239	640	555	63	38	912	53	43	1001	101	119	15420	4295	2549	1844	0	137	39	6	5	3244	8	209	551	4	26	288	3	2	379	25	4
26	2020-03-21	494	13	22	66	0	0	600	1	20	225	5	5	793	29	22	5661	329	715	666	82	42	1086	54	50	1159	125	152	17370	5050	3095	1997	2	154	47	7	7	3506	8	238	642	4	29	321	5	4	458	26	6
27	2020-03-22	539	15	33	81	0	0	648	7	23	260	5	8	866	41	29	6390	349	816	738	89	47	1272	58	53	1351	143	171	17885	5865	3456	2231	6	184	52	7	7	4127	10	283	748	7	31	327	5	7	596	26	8
28	2020-03-23	605	20	38	89	0	1	688	7	29	280	5	7	929	48	49	7220	423	892	771	105	54	1414	63	63	1553	159	212	18910	6075	3776	2358	8	203	50	10	7	4529	17	315	862	7	37	343	5	11	681	27	13
29	2020-03-24	622	21	46	91	0	1	699	44	38	304	5	10	992	53	56	7711	558	985	848	80	64	1545	103	80	1692	193	231	19868	6657	4178	2497	8	231	55	10	8	5124	17	374	940	21	44	395	11	15	799	27	20
30	2020-03-25	738	23	52	112	0	1	748	67	43	333	7	11	1072	53	74	8256	721	1077	911	158	70	1675	131	95	1826	225	254	20591	7281	4474	2639	8	287	53	12	8	5556	19	449	1023	22	48	412	12	18	936	33	25
31	2020-03-26	860	23	63	133	0	1	791	67	48	372	7	14	1169	58	83	8850	792	1174	954	197	72	1835	155	106	2027	260	280	22189	7839	4861	2795	9	310	81	14	8	5950	135	449	1095	22	65	462	13	19	1095	36	33
32	2020-03-27	925	24	68	147	1	3	833	110	60	469	7	18	1292	64	98	9361	960	1267	1027	214	76	2013	164	118	2060	305	331	23895	8001	5402	2850	10	336	86	14	9	6347	176	569	1236	29	69	496	13	21	1158	53	39
33	2020-03-28	1027	30	76	178	1	3	929	116	64	523	11	21	1407	76	109	9964	1075	1344	1120	229	87	2181	200	124	2086	378	358	24509	8962	5944	2999	10	364	98	16	9	6851	203	617	1358	29	71	569	29	26	1242	60	57
34	2020-03-29	1169	36	88	197	1	4	1034	116	64	577	12	25	1556	86	117	10535	1141	1443	1141	241	98	2362	208	136	2279	420	377	25392	9255	6360	3160	12	386	100	18	9	7268	254	684	1432	31	86	582	29	27	1330	65	65
35	2020-03-30	1169	74	102	208	1	5	1098	153	74	602	14	31	1739	88	125	10766	1227	1538	1109	285	107	2497	267	150	2383	437	397	25006	10337	6818	3251	16	417	107	18	9	7655	308	749	1585	36	91	622	32	28	1408	71	76
36	2020-03-31	1191	95	115	216	3	7	1142	153	76	606	17	36	1871	88	133	10953	1477	1644	1160	320	113	2642	291	162	2508	480	428	25124	10885	7199	3352	21	452	117	18	9	8082	365	854	1654	39	110	657	34	31	1492	74	81
37	2020-04-01	1211	102	123	225	3	9	1112	190	116	610	21	38	1976	107	148	11489	1566	1732	1206	357	122	2758	337	169	2645	555	460	25765	11415	7593	3456	29	477	131	19	10	8470	439	886	1756	61	129	675	36	34	1544	86	88
38	2020-04-02	1251	113	133	233	3	10	1160	190	129	627	23	41	2140	149	167	11859	1663	1811	1294	376	129	2879	369	185	2660	634	488	25876	12229	7960	3555	40	503	133	21	11	8799	571	983	1864	69	144	718	36	40	1606	92	93
39	2020-04-03	1301	116	146	247	3	11	1209	211	139	662	26	45	2352	144	181	12178	1852	1902	1324	419	136	3009	392	199	2746	700	519	26189	13020	8311	3631	42	557	144	21	11	9130	723	1043	1949	69	164	744	40	41	1664	94	101
40	2020-04-04	1356	119	153	244	9	11	1201	245	146	662	30	49	2496	146	186	12523	2040	1977	1336	505	145	3106	439	212	2894	767	542	27220	13242	8656	3497	270	574	171	24	11	9693	888	1128	1973	94	173	789	44	41	1726	95	111
41	2020-04-05	1420	125	158	254	11	13	1226	260	158	706	33	56	2621	150	189	12837	2201	2051	1363	531	154	3186	475	219	3093	800	556	28124	13426	8905	3578	287	599	187	24	13	10177	1017	1168	2022	113	182	815	49	43	1774	104	116
42	2020-04-06	1425	127	169	262	12	13	1260	298	164	722	37	58	2698	156	204	13051	2397	2108	1396	549	158	3300	502	229	3117	837	595	28469	13863	9202	3706	296	612	187	24	13	10545	1128	1251	2115	134	195	819	56	47	1815	108	123
43	2020-04-07	1491	136	172	265	12	14	1301	336	174	733	40	60	2765	167	216	13048	2597	2180	1379	610	164	3365	546	238	3212	925	620	28343	14498	9484	3738	342	630	185	26	13	10704	1320	1319	2137	168	209	821	62	52	1859	113	125
44	2020-04-08	1534	146	179	270	13	14	1281	371	183	755	44	60	2859	188	221	13110	2890	2234	1415	634	169	3448	574	244	3245	1007	654	28545	15147	9722	3562	645	652	181	32	13	10989	1516	1378	2238	177	219	840	76	59	1893	133	133
45	2020-04-09	1566	171	194	275	13	15	1315	401	187	765	48	61	2873	244	227	13258	3103	2316	1390	738	171	3532	644	253	3253	1085	682	29074	15706	10022	3401	885	669	189	32	13	11336	1732	1454	2301	190	225	876	86	64	1942	152	138
	USA
	State	Date	Total cases	Total recovered	Total death					Country	Date	Total cases
1	Alabama	2020-03-04	0	NA	NA					USA	2020-01-21	1
2	Alabama	2020-03-05	0	NA	NA					USA	2020-01-22	1
3	Alabama	2020-03-06	0	NA	NA					USA	2020-01-23	1
4	Alabama	2020-03-07	0	NA	0					USA	2020-01-24	1
5	Alabama	2020-03-08	0	NA	0					USA	2020-01-25	2
6	Alabama	2020-03-09	0	NA	0					USA	2020-01-26	2
7	Alabama	2020-03-10	0	NA	0					USA	2020-01-27	5
8	Alabama	2020-03-11	0	NA	0					USA	2020-01-28	5
9	Alabama	2020-03-12	0	NA	0					USA	2020-01-29	5
10	Alabama	2020-03-13	1	NA	0					USA	2020-01-30	5
11	Alabama	2020-03-14	6	NA	0					USA	2020-01-31	6
12	Alabama	2020-03-15	12	NA	0					USA	2020-02-01	7
13	Alabama	2020-03-16	28	NA	0					USA	2020-02-02	8
14	Alabama	2020-03-17	36	NA	0					USA	2020-02-03	11
15	Alabama	2020-03-18	46	NA	0					USA	2020-02-04	11
16	Alabama	2020-03-19	68	NA	0					USA	2020-02-05	11
17	Alabama	2020-03-20	81	NA	0					USA	2020-02-06	12
18	Alabama	2020-03-21	124	NA	0					USA	2020-02-07	12
19	Alabama	2020-03-22	138	NA	0					USA	2020-02-08	12
20	Alabama	2020-03-23	167	NA	0					USA	2020-02-09	12
21	Alabama	2020-03-24	215	NA	0					USA	2020-02-10	12
22	Alabama	2020-03-25	283	NA	0					USA	2020-02-11	13
23	Alabama	2020-03-26	506	NA	1					USA	2020-02-12	13
24	Alabama	2020-03-27	587	NA	3					USA	2020-02-13	14
25	Alabama	2020-03-28	696	NA	3					USA	2020-02-14	15
26	Alabama	2020-03-29	806	NA	4					USA	2020-02-15	15
27	Alabama	2020-03-30	859	NA	6					USA	2020-02-16	15
28	Alabama	2020-03-31	981	NA	13					USA	2020-02-17	15
29	Alabama	2020-04-01	1077	NA	26					USA	2020-02-18	15
30	Alabama	2020-04-02	1233	NA	32					USA	2020-02-19	15
31	Alabama	2020-04-03	1432	NA	35					USA	2020-02-20	15
32	Alabama	2020-04-04	1580	NA	43					USA	2020-02-21	15
33	Alaska	2020-03-04	0	NA	NA					USA	2020-02-22	35
34	Alaska	2020-03-05	0	NA	NA					USA	2020-02-23	35
35	Alaska	2020-03-06	0	NA	0					USA	2020-02-24	35
36	Alaska	2020-03-07	0	NA	0					USA	2020-02-25	53
37	Alaska	2020-03-08	0	NA	0					USA	2020-02-26	53
38	Alaska	2020-03-09	0	NA	0					USA	2020-02-27	59
39	Alaska	2020-03-10	0	NA	0					USA	2020-02-28	59
40	Alaska	2020-03-11	0	NA	0					USA	2020-02-29	62
41	Alaska	2020-03-12	0	NA	0					USA	2020-03-01	62
42	Alaska	2020-03-13	1	NA	0					USA	2020-03-02	62
43	Alaska	2020-03-14	1	NA	0					USA	2020-03-03	64
44	Alaska	2020-03-15	1	NA	0					USA	2020-03-04	108
45	Alaska	2020-03-16	1	NA	0					USA	2020-03-05	129
46	Alaska	2020-03-17	3	NA	0					USA	2020-03-06	148
47	Alaska	2020-03-18	6	NA	0					USA	2020-03-07	213
48	Alaska	2020-03-19	6	NA	0					USA	2020-03-08	213
49	Alaska	2020-03-20	12	NA	0					USA	2020-03-09	213
50	Alaska	2020-03-21	14	NA	0					USA	2020-03-10	472
51	Alaska	2020-03-22	22	NA	0					USA	2020-03-11	696
52	Alaska	2020-03-23	22	NA	0					USA	2020-03-12	987
53	Alaska	2020-03-24	36	NA	0					USA	2020-03-13	1264
54	Alaska	2020-03-25	42	NA	1					USA	2020-03-14	1678
55	Alaska	2020-03-26	59	NA	1					USA	2020-03-15	1678
56	Alaska	2020-03-27	69	NA	1					USA	2020-03-16	1714
57	Alaska	2020-03-28	85	NA	2					USA	2020-03-17	3536
58	Alaska	2020-03-29	102	NA	2					USA	2020-03-18	4356
59	Alaska	2020-03-30	114	NA	3					USA	2020-03-19	7087
60	Alaska	2020-03-31	119	NA	3					USA	2020-03-20	10442
61	Alaska	2020-04-01	133	NA	3					USA	2020-03-21	15219
62	Alaska	2020-04-02	143	NA	3					USA	2020-03-22	15219
63	Alaska	2020-04-03	157	NA	3					USA	2020-03-23	31573
64	Alaska	2020-04-04	171	NA	5					USA	2020-03-24	42164
65	Arizona	2020-03-04	2	NA	0					USA	2020-03-25	51914
66	Arizona	2020-03-05	2	NA	0					USA	2020-03-26	63570
67	Arizona	2020-03-06	3	NA	0					USA	2020-03-27	68334
68	Arizona	2020-03-07	5	NA	0					USA	2020-03-28	85228
69	Arizona	2020-03-08	5	NA	0					USA	2020-03-29	103321
70	Arizona	2020-03-09	5	NA	0					USA	2020-03-30	122653
71	Arizona	2020-03-10	6	NA	0					USA	2020-03-31	140640
72	Arizona	2020-03-11	9	NA	0					USA	2020-04-01	163199
73	Arizona	2020-03-12	9	NA	0					USA	2020-04-02	187302
74	Arizona	2020-03-13	9	NA	0					USA	2020-04-03	213600
75	Arizona	2020-03-14	12	NA	0					USA	2020-04-04	241703
76	Arizona	2020-03-15	12	NA	0
77	Arizona	2020-03-16	18	NA	0
78	Arizona	2020-03-17	20	NA	0
79	Arizona	2020-03-18	28	NA	0
80	Arizona	2020-03-19	44	NA	0
81	Arizona	2020-03-20	65	NA	0
82	Arizona	2020-03-21	104	NA	1
83	Arizona	2020-03-22	152	NA	2
84	Arizona	2020-03-23	265	NA	2
85	Arizona	2020-03-24	357	NA	5
86	Arizona	2020-03-25	450	NA	6
87	Arizona	2020-03-26	577	NA	8
88	Arizona	2020-03-27	736	NA	13
89	Arizona	2020-03-28	873	NA	15
90	Arizona	2020-03-29	919	NA	17
91	Arizona	2020-03-30	1157	NA	20
92	Arizona	2020-03-31	1289	NA	24
93	Arizona	2020-04-01	1413	NA	29
94	Arizona	2020-04-02	1598	NA	32
95	Arizona	2020-04-03	1769	NA	41
96	Arizona	2020-04-04	2019	NA	52
97	Arkansas	2020-03-04	0	NA	NA
98	Arkansas	2020-03-05	0	NA	NA
99	Arkansas	2020-03-06	0	NA	0
100	Arkansas	2020-03-07	0	NA	0
101	Arkansas	2020-03-08	0	NA	0
102	Arkansas	2020-03-09	0	NA	0
103	Arkansas	2020-03-10	0	NA	0
104	Arkansas	2020-03-11	0	NA	0
105	Arkansas	2020-03-12	6	NA	0
106	Arkansas	2020-03-13	9	NA	0
107	Arkansas	2020-03-14	12	NA	0
108	Arkansas	2020-03-15	16	NA	0
109	Arkansas	2020-03-16	22	NA	0
110	Arkansas	2020-03-17	22	NA	0
111	Arkansas	2020-03-18	33	NA	0
112	Arkansas	2020-03-19	46	NA	0
113	Arkansas	2020-03-20	96	NA	0
114	Arkansas	2020-03-21	118	NA	0
115	Arkansas	2020-03-22	165	NA	0
116	Arkansas	2020-03-23	174	NA	0
117	Arkansas	2020-03-24	218	NA	0
118	Arkansas	2020-03-25	280	11	2
119	Arkansas	2020-03-26	335	13	3
120	Arkansas	2020-03-27	381	19	3
121	Arkansas	2020-03-28	404	24	5
122	Arkansas	2020-03-29	426	28	6
123	Arkansas	2020-03-30	473	29	7
124	Arkansas	2020-03-31	523	35	8
125	Arkansas	2020-04-01	584	42	10
126	Arkansas	2020-04-02	643	47	12
127	Arkansas	2020-04-03	704	60	12
128	Arkansas	2020-04-04	743	79	14
129	California	2020-03-04	53	NA	0
130	California	2020-03-05	53	NA	0
131	California	2020-03-06	60	NA	0
132	California	2020-03-07	69	NA	0
133	California	2020-03-08	88	NA	0
134	California	2020-03-09	114	NA	0
135	California	2020-03-10	133	NA	0
136	California	2020-03-11	157	NA	0
137	California	2020-03-12	202	NA	4
138	California	2020-03-13	202	NA	4
139	California	2020-03-14	252	NA	5
140	California	2020-03-15	293	NA	5
141	California	2020-03-16	335	NA	6
142	California	2020-03-17	483	NA	11
143	California	2020-03-18	611	NA	13
144	California	2020-03-19	924	NA	18
145	California	2020-03-20	1063	NA	20
146	California	2020-03-21	1279	NA	24
147	California	2020-03-22	1536	NA	27
148	California	2020-03-23	1733	NA	27
149	California	2020-03-24	2102	NA	40
150	California	2020-03-25	2355	NA	53
151	California	2020-03-26	3006	NA	65
152	California	2020-03-27	3879	NA	78
153	California	2020-03-28	4643	NA	101
154	California	2020-03-29	5708	NA	123
155	California	2020-03-30	6447	NA	133
156	California	2020-03-31	7482	NA	153
157	California	2020-04-01	8155	NA	171
158	California	2020-04-02	9191	NA	203
159	California	2020-04-03	10701	NA	237
160	California	2020-04-04	12026	NA	276
161	Colorado	2020-03-04	0	NA	0
162	Colorado	2020-03-05	0	NA	0
163	Colorado	2020-03-06	2	NA	0
164	Colorado	2020-03-07	8	NA	0
165	Colorado	2020-03-08	8	NA	0
166	Colorado	2020-03-09	9	NA	0
167	Colorado	2020-03-10	12	NA	0
168	Colorado	2020-03-11	28	NA	0
169	Colorado	2020-03-12	45	NA	0
170	Colorado	2020-03-13	72	NA	0
171	Colorado	2020-03-14	101	NA	1
172	Colorado	2020-03-15	131	NA	1
173	Colorado	2020-03-16	131	NA	1
174	Colorado	2020-03-17	160	NA	1
175	Colorado	2020-03-18	183	NA	2
176	Colorado	2020-03-19	216	NA	2
177	Colorado	2020-03-20	277	NA	3
178	Colorado	2020-03-21	363	NA	4
179	Colorado	2020-03-22	475	NA	5
180	Colorado	2020-03-23	591	NA	6
181	Colorado	2020-03-24	720	NA	7
182	Colorado	2020-03-25	912	NA	11
183	Colorado	2020-03-26	1086	NA	19
184	Colorado	2020-03-27	1430	NA	24
185	Colorado	2020-03-28	1734	NA	31
186	Colorado	2020-03-29	2061	NA	44
187	Colorado	2020-03-30	2627	NA	51
188	Colorado	2020-03-31	2627	NA	51
189	Colorado	2020-04-01	2966	NA	69
190	Colorado	2020-04-02	3342	NA	80
191	Colorado	2020-04-03	3728	NA	97
192	Colorado	2020-04-04	4173	NA	111
193	Connecticut	2020-03-04	0	NA	NA
194	Connecticut	2020-03-05	0	NA	NA
195	Connecticut	2020-03-06	0	NA	NA
196	Connecticut	2020-03-07	0	NA	0
197	Connecticut	2020-03-08	1	NA	0
198	Connecticut	2020-03-09	1	NA	0
199	Connecticut	2020-03-10	2	NA	0
200	Connecticut	2020-03-11	3	NA	0
201	Connecticut	2020-03-12	6	NA	0
202	Connecticut	2020-03-13	6	NA	0
203	Connecticut	2020-03-14	11	NA	0
204	Connecticut	2020-03-15	20	NA	0
205	Connecticut	2020-03-16	26	NA	0
206	Connecticut	2020-03-17	41	NA	0
207	Connecticut	2020-03-18	68	NA	0
208	Connecticut	2020-03-19	96	NA	1
209	Connecticut	2020-03-20	194	NA	3
210	Connecticut	2020-03-21	194	NA	4
211	Connecticut	2020-03-22	223	NA	5
212	Connecticut	2020-03-23	415	NA	10
213	Connecticut	2020-03-24	618	NA	12
214	Connecticut	2020-03-25	875	NA	19
215	Connecticut	2020-03-26	1012	NA	21
216	Connecticut	2020-03-27	1291	NA	27
217	Connecticut	2020-03-28	1291	NA	27
218	Connecticut	2020-03-29	1993	NA	34
219	Connecticut	2020-03-30	2571	NA	36
220	Connecticut	2020-03-31	3128	NA	69
221	Connecticut	2020-04-01	3557	NA	85
222	Connecticut	2020-04-02	3824	NA	112
223	Connecticut	2020-04-03	4914	NA	131
224	Connecticut	2020-04-04	5276	NA	165
225	Delaware	2020-03-04	0	NA	NA
226	Delaware	2020-03-05	0	NA	NA
227	Delaware	2020-03-06	0	NA	0
228	Delaware	2020-03-07	0	NA	0
229	Delaware	2020-03-08	0	NA	0
230	Delaware	2020-03-09	0	NA	0
231	Delaware	2020-03-10	0	NA	0
232	Delaware	2020-03-11	1	NA	0
233	Delaware	2020-03-12	4	NA	0
234	Delaware	2020-03-13	4	NA	0
235	Delaware	2020-03-14	6	NA	0
236	Delaware	2020-03-15	6	NA	0
237	Delaware	2020-03-16	8	NA	0
238	Delaware	2020-03-17	16	NA	0
239	Delaware	2020-03-18	25	NA	0
240	Delaware	2020-03-19	30	NA	0
241	Delaware	2020-03-20	38	NA	0
242	Delaware	2020-03-21	45	NA	0
243	Delaware	2020-03-22	56	NA	0
244	Delaware	2020-03-23	68	NA	0
245	Delaware	2020-03-24	91	NA	0
246	Delaware	2020-03-25	115	NA	0
247	Delaware	2020-03-26	130	4	1
248	Delaware	2020-03-27	163	9	2
249	Delaware	2020-03-28	214	9	3
250	Delaware	2020-03-29	232	9	6
251	Delaware	2020-03-30	264	9	6
252	Delaware	2020-03-31	319	22	10
253	Delaware	2020-04-01	368	49	11
254	Delaware	2020-04-02	393	49	12
255	Delaware	2020-04-03	450	71	14
256	Delaware	2020-04-04	593	71	14
257	Florida	2020-03-04	2	NA	0
258	Florida	2020-03-05	9	NA	0
259	Florida	2020-03-06	9	NA	0
260	Florida	2020-03-07	14	NA	0
261	Florida	2020-03-08	17	NA	0
262	Florida	2020-03-09	18	NA	0
263	Florida	2020-03-10	19	NA	0
264	Florida	2020-03-11	28	NA	2
265	Florida	2020-03-12	32	NA	2
266	Florida	2020-03-13	50	NA	2
267	Florida	2020-03-14	77	NA	3
268	Florida	2020-03-15	116	NA	4
269	Florida	2020-03-16	141	NA	4
270	Florida	2020-03-17	186	NA	6
271	Florida	2020-03-18	314	NA	7
272	Florida	2020-03-19	390	NA	8
273	Florida	2020-03-20	520	NA	10
274	Florida	2020-03-21	658	NA	12
275	Florida	2020-03-22	830	NA	13
276	Florida	2020-03-23	1171	NA	14
277	Florida	2020-03-24	1412	NA	18
278	Florida	2020-03-25	1682	NA	22
279	Florida	2020-03-26	2355	NA	28
280	Florida	2020-03-27	2765	NA	34
281	Florida	2020-03-28	3763	NA	54
282	Florida	2020-03-29	4246	NA	56
283	Florida	2020-03-30	5473	NA	63
284	Florida	2020-03-31	6338	NA	77
285	Florida	2020-04-01	6955	NA	87
286	Florida	2020-04-02	8010	NA	128
287	Florida	2020-04-03	9585	NA	163
288	Florida	2020-04-04	11111	NA	191
289	Georgia	2020-03-04	2	NA	0
290	Georgia	2020-03-05	2	NA	0
291	Georgia	2020-03-06	2	NA	0
292	Georgia	2020-03-07	6	NA	0
293	Georgia	2020-03-08	7	NA	0
294	Georgia	2020-03-09	12	NA	0
295	Georgia	2020-03-10	17	NA	0
296	Georgia	2020-03-11	22	NA	0
297	Georgia	2020-03-12	31	NA	0
298	Georgia	2020-03-13	42	NA	1
299	Georgia	2020-03-14	66	NA	1
300	Georgia	2020-03-15	99	NA	1
301	Georgia	2020-03-16	121	NA	1
302	Georgia	2020-03-17	146	NA	1
303	Georgia	2020-03-18	197	NA	1
304	Georgia	2020-03-19	287	NA	10
305	Georgia	2020-03-20	420	NA	13
306	Georgia	2020-03-21	507	NA	14
307	Georgia	2020-03-22	600	NA	23
308	Georgia	2020-03-23	772	NA	25
309	Georgia	2020-03-24	1026	NA	32
310	Georgia	2020-03-25	1247	NA	40
311	Georgia	2020-03-26	1525	NA	48
312	Georgia	2020-03-27	2001	NA	64
313	Georgia	2020-03-28	2366	NA	69
314	Georgia	2020-03-29	2651	NA	80
315	Georgia	2020-03-30	2809	NA	87
316	Georgia	2020-03-31	3929	NA	111
317	Georgia	2020-04-01	4638	NA	139
318	Georgia	2020-04-02	5348	NA	163
319	Georgia	2020-04-03	5831	NA	184
320	Georgia	2020-04-04	6160	NA	201
321	Hawaii	2020-03-04	0	NA	0
322	Hawaii	2020-03-05	0	NA	0
323	Hawaii	2020-03-06	0	NA	0
324	Hawaii	2020-03-07	1	NA	0
325	Hawaii	2020-03-08	1	NA	0
326	Hawaii	2020-03-09	2	NA	0
327	Hawaii	2020-03-10	2	NA	0
328	Hawaii	2020-03-11	2	NA	0
329	Hawaii	2020-03-12	2	NA	0
330	Hawaii	2020-03-13	2	NA	0
331	Hawaii	2020-03-14	2	NA	0
332	Hawaii	2020-03-15	2	NA	0
333	Hawaii	2020-03-16	7	NA	0
334	Hawaii	2020-03-17	10	NA	0
335	Hawaii	2020-03-18	14	NA	0
336	Hawaii	2020-03-19	16	NA	0
337	Hawaii	2020-03-20	26	NA	0
338	Hawaii	2020-03-21	37	NA	0
339	Hawaii	2020-03-22	48	NA	0
340	Hawaii	2020-03-23	56	NA	0
341	Hawaii	2020-03-24	77	NA	1
342	Hawaii	2020-03-25	90	NA	1
343	Hawaii	2020-03-26	95	NA	0
344	Hawaii	2020-03-27	106	NA	0
345	Hawaii	2020-03-28	120	NA	0
346	Hawaii	2020-03-29	151	NA	0
347	Hawaii	2020-03-30	175	NA	0
348	Hawaii	2020-03-31	204	49	0
349	Hawaii	2020-04-01	208	58	1
350	Hawaii	2020-04-02	258	69	1
351	Hawaii	2020-04-03	285	72	2
352	Hawaii	2020-04-04	319	78	3
353	Idaho	2020-03-04	0	NA	NA
354	Idaho	2020-03-05	0	NA	NA
355	Idaho	2020-03-06	0	NA	NA
356	Idaho	2020-03-07	0	NA	0
357	Idaho	2020-03-08	0	NA	0
358	Idaho	2020-03-09	0	NA	0
359	Idaho	2020-03-10	0	NA	0
360	Idaho	2020-03-11	0	NA	0
361	Idaho	2020-03-12	0	NA	0
362	Idaho	2020-03-13	0	NA	0
363	Idaho	2020-03-14	2	NA	0
364	Idaho	2020-03-15	5	NA	0
365	Idaho	2020-03-16	5	NA	0
366	Idaho	2020-03-17	7	NA	0
367	Idaho	2020-03-18	9	NA	0
368	Idaho	2020-03-19	11	NA	0
369	Idaho	2020-03-20	23	NA	0
370	Idaho	2020-03-21	31	NA	0
371	Idaho	2020-03-22	42	NA	0
372	Idaho	2020-03-23	47	NA	0
373	Idaho	2020-03-24	50	NA	0
374	Idaho	2020-03-25	73	NA	0
375	Idaho	2020-03-26	123	NA	0
376	Idaho	2020-03-27	189	NA	3
377	Idaho	2020-03-28	230	NA	4
378	Idaho	2020-03-29	261	NA	5
379	Idaho	2020-03-30	310	NA	6
380	Idaho	2020-03-31	415	NA	7
381	Idaho	2020-04-01	525	NA	9
382	Idaho	2020-04-02	669	NA	9
383	Idaho	2020-04-03	891	NA	9
384	Idaho	2020-04-04	1013	NA	10
385	Illinois	2020-03-04	4	NA	0
386	Illinois	2020-03-05	5	NA	0
387	Illinois	2020-03-06	5	NA	0
388	Illinois	2020-03-07	6	NA	0
389	Illinois	2020-03-08	6	NA	0
390	Illinois	2020-03-09	7	NA	0
391	Illinois	2020-03-10	19	NA	0
392	Illinois	2020-03-11	19	NA	0
393	Illinois	2020-03-12	25	NA	0
394	Illinois	2020-03-13	32	NA	0
395	Illinois	2020-03-14	46	NA	0
396	Illinois	2020-03-15	64	NA	0
397	Illinois	2020-03-16	93	NA	0
398	Illinois	2020-03-17	159	NA	1
399	Illinois	2020-03-18	288	NA	1
400	Illinois	2020-03-19	422	NA	4
401	Illinois	2020-03-20	585	NA	5
402	Illinois	2020-03-21	753	NA	6
403	Illinois	2020-03-22	1049	NA	9
404	Illinois	2020-03-23	1273	NA	12
405	Illinois	2020-03-24	1535	NA	16
406	Illinois	2020-03-25	1865	NA	19
407	Illinois	2020-03-26	2538	NA	26
408	Illinois	2020-03-27	3026	NA	34
409	Illinois	2020-03-28	3491	NA	47
410	Illinois	2020-03-29	4596	NA	65
411	Illinois	2020-03-30	5057	NA	73
412	Illinois	2020-03-31	5994	NA	99
413	Illinois	2020-04-01	6980	NA	141
414	Illinois	2020-04-02	7695	NA	157
415	Illinois	2020-04-03	8904	NA	210
416	Illinois	2020-04-04	10357	NA	243
417	Indiana	2020-03-04	0	NA	0
418	Indiana	2020-03-05	0	NA	0
419	Indiana	2020-03-06	1	NA	0
420	Indiana	2020-03-07	1	NA	0
421	Indiana	2020-03-08	2	NA	0
422	Indiana	2020-03-09	2	NA	0
423	Indiana	2020-03-10	6	NA	0
424	Indiana	2020-03-11	10	NA	0
425	Indiana	2020-03-12	12	NA	0
426	Indiana	2020-03-13	12	NA	0
427	Indiana	2020-03-14	15	NA	0
428	Indiana	2020-03-15	19	NA	0
429	Indiana	2020-03-16	24	NA	1
430	Indiana	2020-03-17	30	NA	2
431	Indiana	2020-03-18	39	NA	2
432	Indiana	2020-03-19	56	NA	2
433	Indiana	2020-03-20	79	NA	2
434	Indiana	2020-03-21	126	NA	4
435	Indiana	2020-03-22	201	NA	6
436	Indiana	2020-03-23	259	NA	7
437	Indiana	2020-03-24	365	NA	12
438	Indiana	2020-03-25	477	NA	14
439	Indiana	2020-03-26	645	NA	17
440	Indiana	2020-03-27	981	NA	24
441	Indiana	2020-03-28	1232	NA	31
442	Indiana	2020-03-29	1514	NA	32
443	Indiana	2020-03-30	1786	NA	35
444	Indiana	2020-03-31	2159	NA	49
445	Indiana	2020-04-01	2565	NA	65
446	Indiana	2020-04-02	3039	NA	78
447	Indiana	2020-04-03	3437	NA	102
448	Indiana	2020-04-04	3953	NA	116
449	Iowa	2020-03-04	0	NA	0
450	Iowa	2020-03-05	0	NA	0
451	Iowa	2020-03-06	0	NA	0
452	Iowa	2020-03-07	0	NA	0
453	Iowa	2020-03-08	0	NA	0
454	Iowa	2020-03-09	3	NA	0
455	Iowa	2020-03-10	8	NA	0
456	Iowa	2020-03-11	13	NA	0
457	Iowa	2020-03-12	14	NA	0
458	Iowa	2020-03-13	16	NA	0
459	Iowa	2020-03-14	17	NA	0
460	Iowa	2020-03-15	18	NA	0
461	Iowa	2020-03-16	22	NA	0
462	Iowa	2020-03-17	23	NA	0
463	Iowa	2020-03-18	29	NA	0
464	Iowa	2020-03-19	38	NA	0
465	Iowa	2020-03-20	45	NA	0
466	Iowa	2020-03-21	68	NA	0
467	Iowa	2020-03-22	90	NA	0
468	Iowa	2020-03-23	105	NA	0
469	Iowa	2020-03-24	124	NA	0
470	Iowa	2020-03-25	145	NA	1
471	Iowa	2020-03-26	179	15	1
472	Iowa	2020-03-27	235	18	3
473	Iowa	2020-03-28	298	15	3
474	Iowa	2020-03-29	336	17	4
475	Iowa	2020-03-30	424	23	6
476	Iowa	2020-03-31	497	33	7
477	Iowa	2020-04-01	549	118	9
478	Iowa	2020-04-02	614	46	11
479	Iowa	2020-04-03	699	188	11
480	Iowa	2020-04-04	786	188	14
481	Kansas	2020-03-04	0	NA	0
482	Kansas	2020-03-05	0	NA	0
483	Kansas	2020-03-06	0	NA	0
484	Kansas	2020-03-07	0	NA	0
485	Kansas	2020-03-08	1	NA	0
486	Kansas	2020-03-09	1	NA	0
487	Kansas	2020-03-10	1	NA	0
488	Kansas	2020-03-11	1	NA	0
489	Kansas	2020-03-12	4	NA	0
490	Kansas	2020-03-13	6	NA	0
491	Kansas	2020-03-14	6	NA	1
492	Kansas	2020-03-15	8	NA	1
493	Kansas	2020-03-16	11	NA	1
494	Kansas	2020-03-17	15	NA	1
495	Kansas	2020-03-18	16	NA	1
496	Kansas	2020-03-19	34	NA	1
497	Kansas	2020-03-20	44	NA	1
498	Kansas	2020-03-21	55	NA	2
499	Kansas	2020-03-22	64	NA	2
500	Kansas	2020-03-23	82	NA	2
501	Kansas	2020-03-24	98	NA	2
502	Kansas	2020-03-25	126	NA	3
503	Kansas	2020-03-26	168	NA	3
504	Kansas	2020-03-27	202	NA	4
505	Kansas	2020-03-28	261	NA	5
506	Kansas	2020-03-29	319	NA	6
507	Kansas	2020-03-30	368	NA	8
508	Kansas	2020-03-31	428	NA	9
509	Kansas	2020-04-01	482	NA	10
510	Kansas	2020-04-02	552	NA	13
511	Kansas	2020-04-03	620	NA	17
512	Kansas	2020-04-04	698	NA	21
513	Kentucky	2020-03-04	0	NA	0
514	Kentucky	2020-03-05	0	NA	0
515	Kentucky	2020-03-06	0	NA	0
516	Kentucky	2020-03-07	1	NA	0
517	Kentucky	2020-03-08	1	NA	0
518	Kentucky	2020-03-09	4	NA	0
519	Kentucky	2020-03-10	6	NA	0
520	Kentucky	2020-03-11	8	NA	0
521	Kentucky	2020-03-12	8	NA	0
522	Kentucky	2020-03-13	11	NA	0
523	Kentucky	2020-03-14	14	NA	0
524	Kentucky	2020-03-15	16	NA	0
525	Kentucky	2020-03-16	21	NA	1
526	Kentucky	2020-03-17	22	NA	1
527	Kentucky	2020-03-18	26	NA	1
528	Kentucky	2020-03-19	35	NA	1
529	Kentucky	2020-03-20	47	NA	1
530	Kentucky	2020-03-21	54	NA	2
531	Kentucky	2020-03-22	99	NA	3
532	Kentucky	2020-03-23	104	NA	3
533	Kentucky	2020-03-24	124	NA	4
534	Kentucky	2020-03-25	157	NA	4
535	Kentucky	2020-03-26	198	NA	4
536	Kentucky	2020-03-27	248	NA	6
537	Kentucky	2020-03-28	302	NA	8
538	Kentucky	2020-03-29	394	NA	9
539	Kentucky	2020-03-30	439	NA	9
540	Kentucky	2020-03-31	480	NA	11
541	Kentucky	2020-04-01	591	NA	17
542	Kentucky	2020-04-02	680	NA	20
543	Kentucky	2020-04-03	770	NA	31
544	Kentucky	2020-04-04	831	NA	37
545	Louisiana	2020-03-04	0	NA	0
546	Louisiana	2020-03-05	0	NA	0
547	Louisiana	2020-03-06	0	NA	0
548	Louisiana	2020-03-07	0	NA	0
549	Louisiana	2020-03-08	0	NA	0
550	Louisiana	2020-03-09	1	NA	0
551	Louisiana	2020-03-10	1	NA	0
552	Louisiana	2020-03-11	6	NA	0
553	Louisiana	2020-03-12	14	NA	0
554	Louisiana	2020-03-13	36	NA	0
555	Louisiana	2020-03-14	69	NA	0
556	Louisiana	2020-03-15	91	NA	2
557	Louisiana	2020-03-16	114	NA	2
558	Louisiana	2020-03-17	171	NA	4
559	Louisiana	2020-03-18	240	NA	6
560	Louisiana	2020-03-19	347	NA	8
561	Louisiana	2020-03-20	479	NA	12
562	Louisiana	2020-03-21	585	NA	16
563	Louisiana	2020-03-22	837	NA	20
564	Louisiana	2020-03-23	1172	NA	34
565	Louisiana	2020-03-24	1388	NA	46
566	Louisiana	2020-03-25	1795	NA	65
567	Louisiana	2020-03-26	2305	NA	83
568	Louisiana	2020-03-27	2746	NA	119
569	Louisiana	2020-03-28	3315	NA	137
570	Louisiana	2020-03-29	3540	NA	151
571	Louisiana	2020-03-30	4025	NA	185
572	Louisiana	2020-03-31	5237	NA	239
573	Louisiana	2020-04-01	6424	NA	273
574	Louisiana	2020-04-02	9150	NA	310
575	Louisiana	2020-04-03	10297	NA	370
576	Louisiana	2020-04-04	12496	NA	409
577	Maine	2020-03-04	0	NA	NA
578	Maine	2020-03-05	0	NA	NA
579	Maine	2020-03-06	0	NA	NA
580	Maine	2020-03-07	0	NA	0
581	Maine	2020-03-08	0	NA	0
582	Maine	2020-03-09	0	NA	0
583	Maine	2020-03-10	0	NA	0
584	Maine	2020-03-11	0	NA	0
585	Maine	2020-03-12	1	NA	0
586	Maine	2020-03-13	3	NA	0
587	Maine	2020-03-14	3	NA	0
588	Maine	2020-03-15	3	NA	0
589	Maine	2020-03-16	17	NA	0
590	Maine	2020-03-17	32	NA	0
591	Maine	2020-03-18	43	NA	0
592	Maine	2020-03-19	53	NA	0
593	Maine	2020-03-20	57	NA	0
594	Maine	2020-03-21	73	NA	0
595	Maine	2020-03-22	89	NA	0
596	Maine	2020-03-23	107	NA	0
597	Maine	2020-03-24	125	NA	0
598	Maine	2020-03-25	149	7	0
599	Maine	2020-03-26	155	16	0
600	Maine	2020-03-27	168	24	1
601	Maine	2020-03-28	211	36	1
602	Maine	2020-03-29	253	41	3
603	Maine	2020-03-30	275	41	3
604	Maine	2020-03-31	303	68	5
605	Maine	2020-04-01	344	80	7
606	Maine	2020-04-02	376	94	7
607	Maine	2020-04-03	432	113	9
608	Maine	2020-04-04	456	140	10
609	Maryland	2020-03-04	0	NA	0
610	Maryland	2020-03-05	0	NA	0
611	Maryland	2020-03-06	3	NA	0
612	Maryland	2020-03-07	3	NA	0
613	Maryland	2020-03-08	3	NA	0
614	Maryland	2020-03-09	5	NA	0
615	Maryland	2020-03-10	6	NA	0
616	Maryland	2020-03-11	9	NA	0
617	Maryland	2020-03-12	12	NA	0
618	Maryland	2020-03-13	17	NA	0
619	Maryland	2020-03-14	26	NA	0
620	Maryland	2020-03-15	31	NA	0
621	Maryland	2020-03-16	37	NA	0
622	Maryland	2020-03-17	57	NA	0
623	Maryland	2020-03-18	85	NA	0
624	Maryland	2020-03-19	107	NA	1
625	Maryland	2020-03-20	149	NA	1
626	Maryland	2020-03-21	190	NA	2
627	Maryland	2020-03-22	244	NA	3
628	Maryland	2020-03-23	288	NA	3
629	Maryland	2020-03-24	349	NA	3
630	Maryland	2020-03-25	423	NA	4
631	Maryland	2020-03-26	580	NA	4
632	Maryland	2020-03-27	774	25	5
633	Maryland	2020-03-28	992	NA	5
634	Maryland	2020-03-29	1239	NA	10
635	Maryland	2020-03-30	1413	NA	15
636	Maryland	2020-03-31	1660	NA	18
637	Maryland	2020-04-01	1985	NA	31
638	Maryland	2020-04-02	2331	81	36
639	Maryland	2020-04-03	2758	159	42
640	Maryland	2020-04-04	3125	159	53
641	Massachusetts	2020-03-04	2	NA	0
642	Massachusetts	2020-03-05	2	NA	0
643	Massachusetts	2020-03-06	8	NA	0
644	Massachusetts	2020-03-07	13	NA	0
645	Massachusetts	2020-03-08	13	NA	0
646	Massachusetts	2020-03-09	41	NA	0
647	Massachusetts	2020-03-10	92	NA	0
648	Massachusetts	2020-03-11	92	NA	0
649	Massachusetts	2020-03-12	95	NA	0
650	Massachusetts	2020-03-13	123	NA	0
651	Massachusetts	2020-03-14	138	NA	0
652	Massachusetts	2020-03-15	138	NA	0
653	Massachusetts	2020-03-16	164	NA	0
654	Massachusetts	2020-03-17	218	NA	0
655	Massachusetts	2020-03-18	256	NA	0
656	Massachusetts	2020-03-19	328	NA	0
657	Massachusetts	2020-03-20	413	NA	1
658	Massachusetts	2020-03-21	525	NA	1
659	Massachusetts	2020-03-22	646	NA	5
660	Massachusetts	2020-03-23	777	NA	9
661	Massachusetts	2020-03-24	1159	NA	11
662	Massachusetts	2020-03-25	1838	NA	15
663	Massachusetts	2020-03-26	2417	NA	25
664	Massachusetts	2020-03-27	3240	NA	35
665	Massachusetts	2020-03-28	4257	NA	44
666	Massachusetts	2020-03-29	4955	NA	48
667	Massachusetts	2020-03-30	5752	NA	56
668	Massachusetts	2020-03-31	6620	NA	89
669	Massachusetts	2020-04-01	7738	NA	122
670	Massachusetts	2020-04-02	8966	NA	154
671	Massachusetts	2020-04-03	10402	NA	192
672	Massachusetts	2020-04-04	11736	NA	216
673	Michigan	2020-03-04	0	NA	0
674	Michigan	2020-03-05	0	NA	0
675	Michigan	2020-03-06	0	NA	0
676	Michigan	2020-03-07	0	NA	0
677	Michigan	2020-03-08	0	NA	0
678	Michigan	2020-03-09	0	NA	0
679	Michigan	2020-03-10	0	NA	0
680	Michigan	2020-03-11	2	NA	0
681	Michigan	2020-03-12	2	NA	0
682	Michigan	2020-03-13	16	NA	0
683	Michigan	2020-03-14	25	NA	0
684	Michigan	2020-03-15	33	NA	0
685	Michigan	2020-03-16	53	NA	0
686	Michigan	2020-03-17	65	NA	0
687	Michigan	2020-03-18	80	NA	0
688	Michigan	2020-03-19	336	NA	3
689	Michigan	2020-03-20	549	NA	3
690	Michigan	2020-03-21	787	NA	5
691	Michigan	2020-03-22	1035	NA	8
692	Michigan	2020-03-23	1328	NA	15
693	Michigan	2020-03-24	1791	NA	24
694	Michigan	2020-03-25	2294	NA	43
695	Michigan	2020-03-26	2856	NA	60
696	Michigan	2020-03-27	3657	NA	92
697	Michigan	2020-03-28	3657	NA	92
698	Michigan	2020-03-29	5486	NA	132
699	Michigan	2020-03-30	6498	NA	184
700	Michigan	2020-03-31	7615	NA	259
701	Michigan	2020-04-01	9334	NA	337
702	Michigan	2020-04-02	10791	NA	417
703	Michigan	2020-04-03	12744	NA	479
704	Michigan	2020-04-04	14225	NA	540
705	Minnesota	2020-03-04	0	NA	0
706	Minnesota	2020-03-05	0	NA	0
707	Minnesota	2020-03-06	0	NA	0
708	Minnesota	2020-03-07	1	NA	0
709	Minnesota	2020-03-08	1	NA	0
710	Minnesota	2020-03-09	2	NA	0
711	Minnesota	2020-03-10	3	NA	0
712	Minnesota	2020-03-11	5	NA	0
713	Minnesota	2020-03-12	9	NA	0
714	Minnesota	2020-03-13	14	NA	0
715	Minnesota	2020-03-14	21	NA	0
716	Minnesota	2020-03-15	35	NA	0
717	Minnesota	2020-03-16	54	NA	0
718	Minnesota	2020-03-17	60	NA	0
719	Minnesota	2020-03-18	77	NA	0
720	Minnesota	2020-03-19	89	NA	0
721	Minnesota	2020-03-20	115	NA	0
722	Minnesota	2020-03-21	138	NA	1
723	Minnesota	2020-03-22	169	NA	1
724	Minnesota	2020-03-23	235	NA	1
725	Minnesota	2020-03-24	262	NA	1
726	Minnesota	2020-03-25	287	NA	1
727	Minnesota	2020-03-26	346	NA	2
728	Minnesota	2020-03-27	398	NA	4
729	Minnesota	2020-03-28	441	NA	5
730	Minnesota	2020-03-29	503	NA	9
731	Minnesota	2020-03-30	576	NA	10
732	Minnesota	2020-03-31	629	NA	12
733	Minnesota	2020-04-01	689	NA	17
734	Minnesota	2020-04-02	742	NA	18
735	Minnesota	2020-04-03	789	NA	22
736	Minnesota	2020-04-04	865	NA	24
737	Mississippi	2020-03-04	0	NA	0
738	Mississippi	2020-03-05	0	NA	0
739	Mississippi	2020-03-06	0	NA	0
740	Mississippi	2020-03-07	0	NA	0
741	Mississippi	2020-03-08	0	NA	0
742	Mississippi	2020-03-09	0	NA	0
743	Mississippi	2020-03-10	0	NA	0
744	Mississippi	2020-03-11	0	NA	0
745	Mississippi	2020-03-12	1	NA	0
746	Mississippi	2020-03-13	4	NA	0
747	Mississippi	2020-03-14	6	NA	0
748	Mississippi	2020-03-15	10	NA	0
749	Mississippi	2020-03-16	12	NA	0
750	Mississippi	2020-03-17	21	NA	0
751	Mississippi	2020-03-18	34	NA	0
752	Mississippi	2020-03-19	50	NA	0
753	Mississippi	2020-03-20	80	NA	1
754	Mississippi	2020-03-21	140	NA	1
755	Mississippi	2020-03-22	207	NA	1
756	Mississippi	2020-03-23	249	NA	1
757	Mississippi	2020-03-24	320	NA	1
758	Mississippi	2020-03-25	377	NA	2
759	Mississippi	2020-03-26	485	NA	6
760	Mississippi	2020-03-27	579	NA	8
761	Mississippi	2020-03-28	663	NA	13
762	Mississippi	2020-03-29	758	NA	14
763	Mississippi	2020-03-30	847	NA	16
764	Mississippi	2020-03-31	937	NA	20
765	Mississippi	2020-04-01	1073	NA	22
766	Mississippi	2020-04-02	1177	NA	26
767	Mississippi	2020-04-03	1358	NA	29
768	Mississippi	2020-04-04	1455	NA	35
769	Missouri	2020-03-04	0	NA	0
770	Missouri	2020-03-05	0	NA	0
771	Missouri	2020-03-06	0	NA	0
772	Missouri	2020-03-07	0	NA	0
773	Missouri	2020-03-08	1	NA	0
774	Missouri	2020-03-09	1	NA	0
775	Missouri	2020-03-10	1	NA	0
776	Missouri	2020-03-11	1	NA	0
777	Missouri	2020-03-12	1	NA	0
778	Missouri	2020-03-13	2	NA	0
779	Missouri	2020-03-14	4	NA	0
780	Missouri	2020-03-15	5	NA	0
781	Missouri	2020-03-16	6	NA	0
782	Missouri	2020-03-17	8	NA	0
783	Missouri	2020-03-18	13	NA	0
784	Missouri	2020-03-19	24	NA	1
785	Missouri	2020-03-20	47	NA	1
786	Missouri	2020-03-21	73	NA	3
787	Missouri	2020-03-22	90	NA	3
788	Missouri	2020-03-23	183	NA	3
789	Missouri	2020-03-24	183	NA	3
790	Missouri	2020-03-25	356	NA	8
791	Missouri	2020-03-26	502	NA	8
792	Missouri	2020-03-27	669	NA	8
793	Missouri	2020-03-28	838	NA	10
794	Missouri	2020-03-29	838	NA	10
795	Missouri	2020-03-30	1031	NA	13
796	Missouri	2020-03-31	1327	NA	14
797	Missouri	2020-04-01	1581	NA	18
798	Missouri	2020-04-02	1834	NA	19
799	Missouri	2020-04-03	2113	NA	19
800	Missouri	2020-04-04	2291	NA	24
801	Montana	2020-03-04	0	NA	0
802	Montana	2020-03-05	0	NA	0
803	Montana	2020-03-06	0		0
804	Montana	2020-03-07	0	NA	0
805	Montana	2020-03-08	0	NA	0
806	Montana	2020-03-09	0	NA	0
807	Montana	2020-03-10	0	NA	0
808	Montana	2020-03-11	0	NA	0
809	Montana	2020-03-12	1	NA	0
810	Montana	2020-03-13	1	NA	0
811	Montana	2020-03-14	5	NA	0
812	Montana	2020-03-15	7	NA	0
813	Montana	2020-03-16	7	NA	0
814	Montana	2020-03-17	8	NA	0
815	Montana	2020-03-18	10	NA	0
816	Montana	2020-03-19	12	NA	0
817	Montana	2020-03-20	16	NA	0
818	Montana	2020-03-21	20	NA	0
819	Montana	2020-03-22	31	NA	0
820	Montana	2020-03-23	34	NA	0
821	Montana	2020-03-24	46	NA	0
822	Montana	2020-03-25	53	NA	0
823	Montana	2020-03-26	71	NA	0
824	Montana	2020-03-27	108	NA	0
825	Montana	2020-03-28	129	NA	1
826	Montana	2020-03-29	154	NA	1
827	Montana	2020-03-30	171	NA	4
828	Montana	2020-03-31	184	NA	4
829	Montana	2020-04-01	208	NA	5
830	Montana	2020-04-02	227	NA	5
831	Montana	2020-04-03	243	NA	5
832	Montana	2020-04-04	265	NA	5
833	Nebraska	2020-03-04	0	NA	0
834	Nebraska	2020-03-05	0	NA	0
835	Nebraska	2020-03-06	0	NA	0
836	Nebraska	2020-03-07	1	NA	0
837	Nebraska	2020-03-08	1	NA	0
838	Nebraska	2020-03-09	3	NA	0
839	Nebraska	2020-03-10	3	NA	0
840	Nebraska	2020-03-11	5	NA	0
841	Nebraska	2020-03-12	10	NA	0
842	Nebraska	2020-03-13	13	NA	0
843	Nebraska	2020-03-14	14	NA	0
844	Nebraska	2020-03-15	17	NA	0
845	Nebraska	2020-03-16	18	NA	0
846	Nebraska	2020-03-17	21	NA	0
847	Nebraska	2020-03-18	24	NA	0
848	Nebraska	2020-03-19	27	NA	0
849	Nebraska	2020-03-20	32	NA	0
850	Nebraska	2020-03-21	38	NA	0
851	Nebraska	2020-03-22	48	NA	0
852	Nebraska	2020-03-23	50	NA	0
853	Nebraska	2020-03-24	52	NA	0
854	Nebraska	2020-03-25	61	NA	0
855	Nebraska	2020-03-26	73	NA	0
856	Nebraska	2020-03-27	85	NA	0
857	Nebraska	2020-03-28	96	NA	2
858	Nebraska	2020-03-29	108	NA	2
859	Nebraska	2020-03-30	145	NA	2
860	Nebraska	2020-03-31	172	NA	3
861	Nebraska	2020-04-01	210	NA	4
862	Nebraska	2020-04-02	246	NA	5
863	Nebraska	2020-04-03	279	NA	6
864	Nebraska	2020-04-04	321	NA	6
865	Nevada	2020-03-04	0	NA	0
866	Nevada	2020-03-05	1	NA	0
867	Nevada	2020-03-06	1	NA	0
868	Nevada	2020-03-07	1	NA	0
869	Nevada	2020-03-08	1	NA	0
870	Nevada	2020-03-09	1	NA	0
871	Nevada	2020-03-10	0	NA	0
872	Nevada	2020-03-11	5	NA	0
873	Nevada	2020-03-12	7	NA	0
874	Nevada	2020-03-13	11	NA	0
875	Nevada	2020-03-14	20	NA	0
876	Nevada	2020-03-15	21	NA	0
877	Nevada	2020-03-16	45	NA	1
878	Nevada	2020-03-17	55	NA	1
879	Nevada	2020-03-18	55	NA	1
880	Nevada	2020-03-19	95	NA	1
881	Nevada	2020-03-20	109	NA	1
882	Nevada	2020-03-21	124	NA	2
883	Nevada	2020-03-22	190	NA	2
884	Nevada	2020-03-23	245	NA	4
885	Nevada	2020-03-24	278	NA	4
886	Nevada	2020-03-25	321	NA	6
887	Nevada	2020-03-26	420	NA	10
888	Nevada	2020-03-27	535	NA	10
889	Nevada	2020-03-28	621	NA	10
890	Nevada	2020-03-29	738	NA	14
891	Nevada	2020-03-30	1008	NA	15
892	Nevada	2020-03-31	1113	NA	17
893	Nevada	2020-04-01	1279	NA	26
894	Nevada	2020-04-02	1458	NA	38
895	Nevada	2020-04-03	1514	NA	43
896	Nevada	2020-04-04	1742	NA	46
897	New Hampshire	2020-03-04	2	NA	0
898	New Hampshire	2020-03-05	2	NA	0
899	New Hampshire	2020-03-06	2	NA	0
900	New Hampshire	2020-03-07	2	NA	0
901	New Hampshire	2020-03-08	4	NA	0
902	New Hampshire	2020-03-09	4	NA	0
903	New Hampshire	2020-03-10	4	NA	0
904	New Hampshire	2020-03-11	4	NA	0
905	New Hampshire	2020-03-12	6	NA	0
906	New Hampshire	2020-03-13	6	NA	0
907	New Hampshire	2020-03-14	7	NA	0
908	New Hampshire	2020-03-15	13	NA	0
909	New Hampshire	2020-03-16	13	NA	0
910	New Hampshire	2020-03-17	17	NA	0
911	New Hampshire	2020-03-18	26	NA	0
912	New Hampshire	2020-03-19	39	NA	0
913	New Hampshire	2020-03-20	44	NA	0
914	New Hampshire	2020-03-21	55	NA	0
915	New Hampshire	2020-03-22	65	NA	0
916	New Hampshire	2020-03-23	78	NA	0
917	New Hampshire	2020-03-24	101	NA	1
918	New Hampshire	2020-03-25	108	NA	1
919	New Hampshire	2020-03-26	137	NA	1
920	New Hampshire	2020-03-27	158	NA	1
921	New Hampshire	2020-03-28	187	NA	2
922	New Hampshire	2020-03-29	214	NA	2
923	New Hampshire	2020-03-30	314	NA	3
924	New Hampshire	2020-03-31	314	NA	3
925	New Hampshire	2020-04-01	415	56	4
926	New Hampshire	2020-04-02	415	91	4
927	New Hampshire	2020-04-03	479	101	5
928	New Hampshire	2020-04-04	540	144	7
929	New Jersey	2020-03-04	0	NA	-1
930	New Jersey	2020-03-05	1	NA	0
931	New Jersey	2020-03-06	1	NA	0
932	New Jersey	2020-03-07	4	NA	0
933	New Jersey	2020-03-08	6	NA	0
934	New Jersey	2020-03-09	11	NA	0
935	New Jersey	2020-03-10	15	NA	0
936	New Jersey	2020-03-11	24	NA	1
937	New Jersey	2020-03-12	30	NA	1
938	New Jersey	2020-03-13	50	NA	1
939	New Jersey	2020-03-14	50	NA	1
940	New Jersey	2020-03-15	98	NA	2
941	New Jersey	2020-03-16	178	NA	2
942	New Jersey	2020-03-17	267	NA	3
943	New Jersey	2020-03-18	427	NA	5
944	New Jersey	2020-03-19	742	NA	9
945	New Jersey	2020-03-20	890	NA	11
946	New Jersey	2020-03-21	1327	NA	16
947	New Jersey	2020-03-22	1914	NA	20
948	New Jersey	2020-03-23	2844	NA	27
949	New Jersey	2020-03-24	3675	NA	44
950	New Jersey	2020-03-25	4402	NA	62
951	New Jersey	2020-03-26	6876	NA	81
952	New Jersey	2020-03-27	8825	NA	108
953	New Jersey	2020-03-28	11124	NA	140
954	New Jersey	2020-03-29	13386	NA	161
955	New Jersey	2020-03-30	16636	NA	198
956	New Jersey	2020-03-31	18696	NA	267
957	New Jersey	2020-04-01	22255	NA	355
958	New Jersey	2020-04-02	25590	NA	537
959	New Jersey	2020-04-03	29895	NA	646
960	New Jersey	2020-04-04	34124	NA	846
961	New Mexico	2020-03-04	0	NA	0
962	New Mexico	2020-03-05	0	NA	0
963	New Mexico	2020-03-06	0	NA	0
964	New Mexico	2020-03-07	0	NA	0
965	New Mexico	2020-03-08	0	NA	0
966	New Mexico	2020-03-09	0	NA	0
967	New Mexico	2020-03-10	0	NA	0
968	New Mexico	2020-03-11	3	NA	0
969	New Mexico	2020-03-12	5	NA	0
970	New Mexico	2020-03-13	10	NA	0
971	New Mexico	2020-03-14	10	NA	0
972	New Mexico	2020-03-15	13	NA	0
973	New Mexico	2020-03-16	17	NA	0
974	New Mexico	2020-03-17	23	NA	0
975	New Mexico	2020-03-18	28	NA	0
976	New Mexico	2020-03-19	35	NA	0
977	New Mexico	2020-03-20	43	NA	0
978	New Mexico	2020-03-21	57	NA	0
979	New Mexico	2020-03-22	57	NA	0
980	New Mexico	2020-03-23	65	NA	0
981	New Mexico	2020-03-24	83	NA	0
982	New Mexico	2020-03-25	100	NA	1
983	New Mexico	2020-03-26	112	NA	1
984	New Mexico	2020-03-27	136	NA	1
985	New Mexico	2020-03-28	191	NA	1
986	New Mexico	2020-03-29	237	2	2
987	New Mexico	2020-03-30	237	26	2
988	New Mexico	2020-03-31	281	26	4
989	New Mexico	2020-04-01	315	26	5
990	New Mexico	2020-04-02	363	26	6
991	New Mexico	2020-04-03	403	26	7
992	New Mexico	2020-04-04	495	26	10
993	New York	2020-03-04	6	NA	0
994	New York	2020-03-05	22	NA	0
995	New York	2020-03-06	33	NA	0
996	New York	2020-03-07	76	NA	0
997	New York	2020-03-08	105	NA	0
998	New York	2020-03-09	142	NA	0
999	New York	2020-03-10	173	NA	0
1000	New York	2020-03-11	216	NA	0
1001	New York	2020-03-12	216	NA	0
1002	New York	2020-03-13	421	NA	0
1003	New York	2020-03-14	524	NA	0
1004	New York	2020-03-15	729	NA	3
1005	New York	2020-03-16	950	NA	7
1006	New York	2020-03-17	1700	NA	7
1007	New York	2020-03-18	2382	NA	12
1008	New York	2020-03-19	4152	NA	12
1009	New York	2020-03-20	7102	NA	35
1010	New York	2020-03-21	10356	NA	44
1011	New York	2020-03-22	15168	NA	114
1012	New York	2020-03-23	20875	NA	114
1013	New York	2020-03-24	25665	NA	210
1014	New York	2020-03-25	30811	NA	285
1015	New York	2020-03-26	37258	NA	385
1016	New York	2020-03-27	44635	2045	519
1017	New York	2020-03-28	52318	2726	728
1018	New York	2020-03-29	59513	3572	965
1019	New York	2020-03-30	66497	4204	1218
1020	New York	2020-03-31	75795	4975	1550
1021	New York	2020-04-01	83712	6142	1941
1022	New York	2020-04-02	92381	7434	2373
1023	New York	2020-04-03	102863	8886	2935
1024	New York	2020-04-04	113704	10478	3565
1025	North Carolina	2020-03-04	1	NA	0
1026	North Carolina	2020-03-05	1	NA	0
1027	North Carolina	2020-03-06	2	NA	0
1028	North Carolina	2020-03-07	2	NA	0
1029	North Carolina	2020-03-08	2	NA	0
1030	North Carolina	2020-03-09	2	NA	0
1031	North Carolina	2020-03-10	7	NA	0
1032	North Carolina	2020-03-11	7	NA	0
1033	North Carolina	2020-03-12	12	NA	0
1034	North Carolina	2020-03-13	15	NA	0
1035	North Carolina	2020-03-14	23	NA	0
1036	North Carolina	2020-03-15	32	NA	0
1037	North Carolina	2020-03-16	33	NA	0
1038	North Carolina	2020-03-17	40	NA	0
1039	North Carolina	2020-03-18	63	NA	0
1040	North Carolina	2020-03-19	97	NA	0
1041	North Carolina	2020-03-20	137	NA	0
1042	North Carolina	2020-03-21	184	NA	0
1043	North Carolina	2020-03-22	255	NA	0
1044	North Carolina	2020-03-23	297	NA	0
1045	North Carolina	2020-03-24	398	NA	0
1046	North Carolina	2020-03-25	504	NA	1
1047	North Carolina	2020-03-26	636	NA	2
1048	North Carolina	2020-03-27	763	NA	3
1049	North Carolina	2020-03-28	935	NA	4
1050	North Carolina	2020-03-29	1040	NA	4
1051	North Carolina	2020-03-30	1307	NA	6
1052	North Carolina	2020-03-31	1498	NA	8
1053	North Carolina	2020-04-01	1584	NA	10
1054	North Carolina	2020-04-02	1857	NA	16
1055	North Carolina	2020-04-03	2093	NA	19
1056	North Carolina	2020-04-04	2402	NA	24
1057	North Dakota	2020-03-04	0	NA	NA
1058	North Dakota	2020-03-05	0	NA	NA
1059	North Dakota	2020-03-06	0	NA	NA
1060	North Dakota	2020-03-07	0	NA	0
1061	North Dakota	2020-03-08	0	NA	0
1062	North Dakota	2020-03-09	0	NA	0
1063	North Dakota	2020-03-10	0	NA	0
1064	North Dakota	2020-03-11	0	NA	0
1065	North Dakota	2020-03-12	1	NA	0
1066	North Dakota	2020-03-13	1	NA	0
1067	North Dakota	2020-03-14	1	NA	0
1068	North Dakota	2020-03-15	1	NA	0
1069	North Dakota	2020-03-16	1	NA	0
1070	North Dakota	2020-03-17	3	NA	0
1071	North Dakota	2020-03-18	6	NA	0
1072	North Dakota	2020-03-19	15	NA	0
1073	North Dakota	2020-03-20	20	NA	0
1074	North Dakota	2020-03-21	28	NA	0
1075	North Dakota	2020-03-22	28	NA	0
1076	North Dakota	2020-03-23	30	NA	0
1077	North Dakota	2020-03-24	34	NA	0
1078	North Dakota	2020-03-25	39	NA	0
1079	North Dakota	2020-03-26	52	NA	0
1080	North Dakota	2020-03-27	65	15	0
1081	North Dakota	2020-03-28	83	16	1
1082	North Dakota	2020-03-29	98	18	1
1083	North Dakota	2020-03-30	109	19	2
1084	North Dakota	2020-03-31	126	30	3
1085	North Dakota	2020-04-01	142	34	3
1086	North Dakota	2020-04-02	159	43	3
1087	North Dakota	2020-04-03	173	55	3
1088	North Dakota	2020-04-04	186	63	3
1089	Ohio	2020-03-04	0	NA	0
1090	Ohio	2020-03-05	0	NA	0
1091	Ohio	2020-03-06	0	NA	0
1092	Ohio	2020-03-07	0	NA	0
1093	Ohio	2020-03-08	0	NA	0
1094	Ohio	2020-03-09	3	NA	0
1095	Ohio	2020-03-10	3	NA	0
1096	Ohio	2020-03-11	4	NA	0
1097	Ohio	2020-03-12	5	NA	0
1098	Ohio	2020-03-13	13	NA	0
1099	Ohio	2020-03-14	13	NA	0
1100	Ohio	2020-03-15	36	NA	0
1101	Ohio	2020-03-16	50	NA	0
1102	Ohio	2020-03-17	67	NA	0
1103	Ohio	2020-03-18	88	NA	0
1104	Ohio	2020-03-19	119	NA	0
1105	Ohio	2020-03-20	169	NA	1
1106	Ohio	2020-03-21	247	NA	3
1107	Ohio	2020-03-22	351	NA	3
1108	Ohio	2020-03-23	442	NA	6
1109	Ohio	2020-03-24	564	NA	8
1110	Ohio	2020-03-25	704	NA	10
1111	Ohio	2020-03-26	867	NA	15
1112	Ohio	2020-03-27	1137	NA	19
1113	Ohio	2020-03-28	1406	NA	25
1114	Ohio	2020-03-29	1653	NA	29
1115	Ohio	2020-03-30	1933	NA	39
1116	Ohio	2020-03-31	2199	NA	55
1117	Ohio	2020-04-01	2547	NA	65
1118	Ohio	2020-04-02	2902	NA	81
1119	Ohio	2020-04-03	3312	NA	91
1120	Ohio	2020-04-04	3739	NA	102
1121	Oklahoma	2020-03-04	0	NA	0
1122	Oklahoma	2020-03-05	0	NA	0
1123	Oklahoma	2020-03-06	0	NA	0
1124	Oklahoma	2020-03-07	1	NA	0
1125	Oklahoma	2020-03-08	1	NA	0
1126	Oklahoma	2020-03-09	1	NA	0
1127	Oklahoma	2020-03-10	2	NA	0
1128	Oklahoma	2020-03-11	2	NA	0
1129	Oklahoma	2020-03-12	3	NA	0
1130	Oklahoma	2020-03-13	3	NA	0
1131	Oklahoma	2020-03-14	4	NA	0
1132	Oklahoma	2020-03-15	9	NA	0
1133	Oklahoma	2020-03-16	10	NA	0
1134	Oklahoma	2020-03-17	17	NA	0
1135	Oklahoma	2020-03-18	29	NA	0
1136	Oklahoma	2020-03-19	44	NA	1
1137	Oklahoma	2020-03-20	49	NA	1
1138	Oklahoma	2020-03-21	53	NA	1
1139	Oklahoma	2020-03-22	67	NA	2
1140	Oklahoma	2020-03-23	81	NA	2
1141	Oklahoma	2020-03-24	106	NA	3
1142	Oklahoma	2020-03-25	164	NA	5
1143	Oklahoma	2020-03-26	248	NA	7
1144	Oklahoma	2020-03-27	322	NA	8
1145	Oklahoma	2020-03-28	377	NA	15
1146	Oklahoma	2020-03-29	429	NA	16
1147	Oklahoma	2020-03-30	481	NA	17
1148	Oklahoma	2020-03-31	565	NA	23
1149	Oklahoma	2020-04-01	719	NA	30
1150	Oklahoma	2020-04-02	879	NA	34
1151	Oklahoma	2020-04-03	988	NA	38
1152	Oklahoma	2020-04-04	1159	NA	42
1153	Oregon	2020-03-04	3	NA	0
1154	Oregon	2020-03-05	3	NA	0
1155	Oregon	2020-03-06	3	NA	0
1156	Oregon	2020-03-07	7	NA	0
1157	Oregon	2020-03-08	14	NA	0
1158	Oregon	2020-03-09	14	NA	0
1159	Oregon	2020-03-10	15	NA	0
1160	Oregon	2020-03-11	19	NA	0
1161	Oregon	2020-03-12	19	NA	0
1162	Oregon	2020-03-13	30	NA	0
1163	Oregon	2020-03-14	30	NA	0
1164	Oregon	2020-03-15	36	NA	0
1165	Oregon	2020-03-16	39	NA	0
1166	Oregon	2020-03-17	47	NA	0
1167	Oregon	2020-03-18	75	NA	3
1168	Oregon	2020-03-19	88	NA	3
1169	Oregon	2020-03-20	114	NA	3
1170	Oregon	2020-03-21	114	NA	3
1171	Oregon	2020-03-22	161	NA	4
1172	Oregon	2020-03-23	191	NA	5
1173	Oregon	2020-03-24	209	NA	8
1174	Oregon	2020-03-25	209	NA	8
1175	Oregon	2020-03-26	327	NA	11
1176	Oregon	2020-03-27	414	NA	12
1177	Oregon	2020-03-28	479	NA	13
1178	Oregon	2020-03-29	548	NA	13
1179	Oregon	2020-03-30	606	NA	16
1180	Oregon	2020-03-31	690	NA	18
1181	Oregon	2020-04-01	736	NA	18
1182	Oregon	2020-04-02	826	NA	19
1183	Oregon	2020-04-03	899	NA	21
1184	Oregon	2020-04-04	899	NA	22
1185	Pennsylvania	2020-03-04	0	NA	0
1186	Pennsylvania	2020-03-05	0	NA	0
1187	Pennsylvania	2020-03-06	2	NA	0
1188	Pennsylvania	2020-03-07	2	NA	0
1189	Pennsylvania	2020-03-08	4	NA	0
1190	Pennsylvania	2020-03-09	7	NA	0
1191	Pennsylvania	2020-03-10	12	NA	0
1192	Pennsylvania	2020-03-11	15	NA	0
1193	Pennsylvania	2020-03-12	22	NA	0
1194	Pennsylvania	2020-03-13	33	NA	0
1195	Pennsylvania	2020-03-14	47	NA	0
1196	Pennsylvania	2020-03-15	63	NA	0
1197	Pennsylvania	2020-03-16	76	NA	0
1198	Pennsylvania	2020-03-17	96	NA	0
1199	Pennsylvania	2020-03-18	133	NA	0
1200	Pennsylvania	2020-03-19	185	NA	1
1201	Pennsylvania	2020-03-20	268	NA	1
1202	Pennsylvania	2020-03-21	371	NA	2
1203	Pennsylvania	2020-03-22	479	NA	2
1204	Pennsylvania	2020-03-23	644	NA	6
1205	Pennsylvania	2020-03-24	851	NA	7
1206	Pennsylvania	2020-03-25	1127	NA	11
1207	Pennsylvania	2020-03-26	1687	NA	16
1208	Pennsylvania	2020-03-27	2218	NA	22
1209	Pennsylvania	2020-03-28	2751	NA	34
1210	Pennsylvania	2020-03-29	3394	NA	38
1211	Pennsylvania	2020-03-30	4087	NA	49
1212	Pennsylvania	2020-03-31	4843	NA	63
1213	Pennsylvania	2020-04-01	5805	NA	74
1214	Pennsylvania	2020-04-02	7016	NA	90
1215	Pennsylvania	2020-04-03	8420	NA	102
1216	Pennsylvania	2020-04-04	10017	NA	136
1217	Rhode Island	2020-03-04	0	NA	0
1218	Rhode Island	2020-03-05	0	NA	0
1219	Rhode Island	2020-03-06	0	NA	0
1220	Rhode Island	2020-03-07	2	NA	0
1221	Rhode Island	2020-03-08	3	NA	0
1222	Rhode Island	2020-03-09	3	NA	0
1223	Rhode Island	2020-03-10	3	NA	0
1224	Rhode Island	2020-03-11	5	NA	0
1225	Rhode Island	2020-03-12	5	NA	0
1226	Rhode Island	2020-03-13	14	NA	0
1227	Rhode Island	2020-03-14	20	NA	0
1228	Rhode Island	2020-03-15	20	NA	0
1229	Rhode Island	2020-03-16	21	NA	0
1230	Rhode Island	2020-03-17	21	NA	0
1231	Rhode Island	2020-03-18	33	NA	0
1232	Rhode Island	2020-03-19	33	NA	0
1233	Rhode Island	2020-03-20	54	NA	0
1234	Rhode Island	2020-03-21	66	NA	0
1235	Rhode Island	2020-03-22	83	NA	0
1236	Rhode Island	2020-03-23	106	NA	0
1237	Rhode Island	2020-03-24	106	NA	0
1238	Rhode Island	2020-03-25	124	NA	0
1239	Rhode Island	2020-03-26	165	NA	0
1240	Rhode Island	2020-03-27	165	NA	0
1241	Rhode Island	2020-03-28	203	NA	0
1242	Rhode Island	2020-03-29	294	NA	3
1243	Rhode Island	2020-03-30	408	NA	4
1244	Rhode Island	2020-03-31	488	35	8
1245	Rhode Island	2020-04-01	566	35	10
1246	Rhode Island	2020-04-02	657	35	12
1247	Rhode Island	2020-04-03	711	35	14
1248	Rhode Island	2020-04-04	806	35	17
1249	South Carolina	2020-03-04	0	NA	0
1250	South Carolina	2020-03-05	0	NA	0
1251	South Carolina	2020-03-06	0	NA	0
1252	South Carolina	2020-03-07	2	NA	0
1253	South Carolina	2020-03-08	2	NA	0
1254	South Carolina	2020-03-09	7	NA	0
1255	South Carolina	2020-03-10	7	NA	0
1256	South Carolina	2020-03-11	9	NA	0
1257	South Carolina	2020-03-12	10	NA	0
1258	South Carolina	2020-03-13	12	NA	0
1259	South Carolina	2020-03-14	13	NA	0
1260	South Carolina	2020-03-15	19	NA	0
1261	South Carolina	2020-03-16	28	NA	1
1262	South Carolina	2020-03-17	33	NA	1
1263	South Carolina	2020-03-18	60	NA	1
1264	South Carolina	2020-03-19	60	NA	1
1265	South Carolina	2020-03-20	81	NA	1
1266	South Carolina	2020-03-21	152	NA	1
1267	South Carolina	2020-03-22	195	NA	3
1268	South Carolina	2020-03-23	299	NA	5
1269	South Carolina	2020-03-24	298	NA	5
1270	South Carolina	2020-03-25	424	NA	7
1271	South Carolina	2020-03-26	456	NA	9
1272	South Carolina	2020-03-27	456	NA	9
1273	South Carolina	2020-03-28	539	NA	13
1274	South Carolina	2020-03-29	774	NA	16
1275	South Carolina	2020-03-30	925	NA	18
1276	South Carolina	2020-03-31	1083	NA	22
1277	South Carolina	2020-04-01	1293	NA	26
1278	South Carolina	2020-04-02	1554	NA	31
1279	South Carolina	2020-04-03	1554	NA	31
1280	South Carolina	2020-04-04	1917	NA	40
1281	South Dakota	2020-03-04	0	NA	0
1282	South Dakota	2020-03-05	0	NA	0
1283	South Dakota	2020-03-06	0	NA	0
1284	South Dakota	2020-03-07	0	NA	0
1285	South Dakota	2020-03-08	0	NA	0
1286	South Dakota	2020-03-09	0	NA	0
1287	South Dakota	2020-03-10	0	NA	0
1288	South Dakota	2020-03-11	5	NA	0
1289	South Dakota	2020-03-12	8	NA	0
1290	South Dakota	2020-03-13	9	NA	0
1291	South Dakota	2020-03-14	9	NA	0
1292	South Dakota	2020-03-15	9	NA	0
1293	South Dakota	2020-03-16	10	NA	0
1294	South Dakota	2020-03-17	11	NA	0
1295	South Dakota	2020-03-18	11	NA	1
1296	South Dakota	2020-03-19	11	NA	1
1297	South Dakota	2020-03-20	14	NA	1
1298	South Dakota	2020-03-21	14	NA	1
1299	South Dakota	2020-03-22	21	NA	1
1300	South Dakota	2020-03-23	28	NA	1
1301	South Dakota	2020-03-24	30	NA	1
1302	South Dakota	2020-03-25	41	NA	1
1303	South Dakota	2020-03-26	46	16	1
1304	South Dakota	2020-03-27	58	21	1
1305	South Dakota	2020-03-28	68	26	1
1306	South Dakota	2020-03-29	90	29	1
1307	South Dakota	2020-03-30	101	34	1
1308	South Dakota	2020-03-31	108	44	1
1309	South Dakota	2020-04-01	129	51	2
1310	South Dakota	2020-04-02	165	57	2
1311	South Dakota	2020-04-03	187	69	2
1312	South Dakota	2020-04-04	212	76	2
1313	Tennessee	2020-03-04	0	NA	0
1314	Tennessee	2020-03-05	1	NA	0
1315	Tennessee	2020-03-06	1	NA	0
1316	Tennessee	2020-03-07	1	NA	0
1317	Tennessee	2020-03-08	3	NA	0
1318	Tennessee	2020-03-09	3	NA	0
1319	Tennessee	2020-03-10	7	NA	0
1320	Tennessee	2020-03-11	7	NA	0
1321	Tennessee	2020-03-12	18	NA	0
1322	Tennessee	2020-03-13	26	NA	0
1323	Tennessee	2020-03-14	32	NA	0
1324	Tennessee	2020-03-15	39	NA	0
1325	Tennessee	2020-03-16	52	NA	0
1326	Tennessee	2020-03-17	73	NA	0
1327	Tennessee	2020-03-18	98	NA	0
1328	Tennessee	2020-03-19	154	NA	0
1329	Tennessee	2020-03-20	228	NA	0
1330	Tennessee	2020-03-21	371	NA	0
1331	Tennessee	2020-03-22	505	NA	0
1332	Tennessee	2020-03-23	615	NA	2
1333	Tennessee	2020-03-24	667	NA	2
1334	Tennessee	2020-03-25	784	NA	3
1335	Tennessee	2020-03-26	957	NA	3
1336	Tennessee	2020-03-27	1203	NA	6
1337	Tennessee	2020-03-28	1373	NA	6
1338	Tennessee	2020-03-29	1537	NA	7
1339	Tennessee	2020-03-30	1834	NA	13
1340	Tennessee	2020-03-31	2239	121	23
1341	Tennessee	2020-04-01	2683	137	24
1342	Tennessee	2020-04-02	2845	220	32
1343	Tennessee	2020-04-03	3067	248	37
1344	Tennessee	2020-04-04	3321	416	43
1345	Texas	2020-03-04	1	NA	0
1346	Texas	2020-03-05	1	NA	0
1347	Texas	2020-03-06	5	NA	0
1348	Texas	2020-03-07	8	NA	0
1349	Texas	2020-03-08	8	NA	0
1350	Texas	2020-03-09	12	NA	0
1351	Texas	2020-03-10	13	NA	0
1352	Texas	2020-03-11	21	NA	0
1353	Texas	2020-03-12	23	NA	0
1354	Texas	2020-03-13	39	NA	0
1355	Texas	2020-03-14	51	NA	0
1356	Texas	2020-03-15	56	NA	0
1357	Texas	2020-03-16	57	NA	0
1358	Texas	2020-03-17	64	NA	1
1359	Texas	2020-03-18	83	NA	2
1360	Texas	2020-03-19	143	NA	3
1361	Texas	2020-03-20	194	NA	5
1362	Texas	2020-03-21	304	NA	5
1363	Texas	2020-03-22	334	NA	5
1364	Texas	2020-03-23	352	NA	8
1365	Texas	2020-03-24	410	NA	9
1366	Texas	2020-03-25	974	NA	12
1367	Texas	2020-03-26	1396	NA	18
1368	Texas	2020-03-27	1731	NA	23
1369	Texas	2020-03-28	2052	NA	27
1370	Texas	2020-03-29	2552	NA	34
1371	Texas	2020-03-30	2877	38	34
1372	Texas	2020-03-31	3266	38	41
1373	Texas	2020-04-01	3997	38	58
1374	Texas	2020-04-02	4669	38	70
1375	Texas	2020-04-03	5330	38	90
1376	Texas	2020-04-04	6110	38	105
1377	Utah	2020-03-04	0	NA	0
1378	Utah	2020-03-05	0	NA	0
1379	Utah	2020-03-06	0	NA	0
1380	Utah	2020-03-07	1	NA	0
1381	Utah	2020-03-08	1	NA	0
1382	Utah	2020-03-09	1	NA	0
1383	Utah	2020-03-10	2	NA	0
1384	Utah	2020-03-11	2	NA	0
1385	Utah	2020-03-12	4	NA	0
1386	Utah	2020-03-13	6	NA	0
1387	Utah	2020-03-14	6	NA	0
1388	Utah	2020-03-15	28	NA	0
1389	Utah	2020-03-16	39	NA	0
1390	Utah	2020-03-17	51	NA	0
1391	Utah	2020-03-18	63	NA	0
1392	Utah	2020-03-19	78	NA	0
1393	Utah	2020-03-20	112	NA	0
1394	Utah	2020-03-21	136	NA	0
1395	Utah	2020-03-22	181	NA	1
1396	Utah	2020-03-23	257	NA	1
1397	Utah	2020-03-24	299	NA	1
1398	Utah	2020-03-25	346	NA	1
1399	Utah	2020-03-26	402	NA	1
1400	Utah	2020-03-27	480	NA	2
1401	Utah	2020-03-28	602	NA	2
1402	Utah	2020-03-29	719	NA	2
1403	Utah	2020-03-30	806	NA	4
1404	Utah	2020-03-31	887	NA	5
1405	Utah	2020-04-01	1012	NA	7
1406	Utah	2020-04-02	1074	NA	7
1407	Utah	2020-04-03	1246	NA	7
1408	Utah	2020-04-04	1428	NA	8
1409	Vermont	2020-03-04	0	NA	0
1410	Vermont	2020-03-05	0	NA	0
1411	Vermont	2020-03-06	0	NA	0
1412	Vermont	2020-03-07	0	NA	0
1413	Vermont	2020-03-08	1	NA	0
1414	Vermont	2020-03-09	1	NA	0
1415	Vermont	2020-03-10	1	NA	0
1416	Vermont	2020-03-11	1	NA	0
1417	Vermont	2020-03-12	2	NA	0
1418	Vermont	2020-03-13	2	NA	0
1419	Vermont	2020-03-14	4	NA	0
1420	Vermont	2020-03-15	4	NA	0
1421	Vermont	2020-03-16	8	NA	0
1422	Vermont	2020-03-17	10	NA	0
1423	Vermont	2020-03-18	19	NA	0
1424	Vermont	2020-03-19	22	NA	0
1425	Vermont	2020-03-20	29	NA	2
1426	Vermont	2020-03-21	29	NA	2
1427	Vermont	2020-03-22	52	NA	2
1428	Vermont	2020-03-23	75	NA	5
1429	Vermont	2020-03-24	95	NA	7
1430	Vermont	2020-03-25	123	NA	8
1431	Vermont	2020-03-26	158	NA	9
1432	Vermont	2020-03-27	184	NA	10
1433	Vermont	2020-03-28	211	NA	12
1434	Vermont	2020-03-29	235	NA	12
1435	Vermont	2020-03-30	256	NA	12
1436	Vermont	2020-03-31	293	15	13
1437	Vermont	2020-04-01	321	15	16
1438	Vermont	2020-04-02	338	15	17
1439	Vermont	2020-04-03	389	15	17
1440	Vermont	2020-04-04	461	15	20
1441	Virginia	2020-03-04	0	NA	0
1442	Virginia	2020-03-05	0	NA	0
1443	Virginia	2020-03-06	0	NA	0
1444	Virginia	2020-03-07	0	NA	0
1445	Virginia	2020-03-08	2	NA	0
1446	Virginia	2020-03-09	3	NA	0
1447	Virginia	2020-03-10	8	NA	0
1448	Virginia	2020-03-11	9	NA	0
1449	Virginia	2020-03-12	17	NA	0
1450	Virginia	2020-03-13	30	NA	0
1451	Virginia	2020-03-14	30	NA	0
1452	Virginia	2020-03-15	45	NA	1
1453	Virginia	2020-03-16	51	NA	1
1454	Virginia	2020-03-17	67	NA	1
1455	Virginia	2020-03-18	77	NA	1
1456	Virginia	2020-03-19	94	NA	2
1457	Virginia	2020-03-20	114	NA	2
1458	Virginia	2020-03-21	152	NA	2
1459	Virginia	2020-03-22	219	NA	3
1460	Virginia	2020-03-23	254	NA	6
1461	Virginia	2020-03-24	290	NA	7
1462	Virginia	2020-03-25	391	NA	9
1463	Virginia	2020-03-26	460	NA	13
1464	Virginia	2020-03-27	604	NA	14
1465	Virginia	2020-03-28	739	NA	17
1466	Virginia	2020-03-29	890	NA	22
1467	Virginia	2020-03-30	1020	NA	25
1468	Virginia	2020-03-31	1250	NA	27
1469	Virginia	2020-04-01	1484	NA	34
1470	Virginia	2020-04-02	1706	NA	41
1471	Virginia	2020-04-03	2012	NA	46
1472	Virginia	2020-04-04	2407	NA	52
1473	Washington	2020-03-04	39	NA	10
1474	Washington	2020-03-05	70	NA	11
1475	Washington	2020-03-06	79	NA	14
1476	Washington	2020-03-07	102	NA	16
1477	Washington	2020-03-08	102	NA	18
1478	Washington	2020-03-09	136	NA	22
1479	Washington	2020-03-10	162	NA	24
1480	Washington	2020-03-11	267	NA	24
1481	Washington	2020-03-12	337	NA	29
1482	Washington	2020-03-13	457	NA	31
1483	Washington	2020-03-14	568	NA	37
1484	Washington	2020-03-15	642	NA	40
1485	Washington	2020-03-16	769	NA	42
1486	Washington	2020-03-17	904	NA	48
1487	Washington	2020-03-18	1012	NA	52
1488	Washington	2020-03-19	1187	NA	66
1489	Washington	2020-03-20	1376	NA	74
1490	Washington	2020-03-21	1524	NA	83
1491	Washington	2020-03-22	1793	NA	94
1492	Washington	2020-03-23	1996	NA	95
1493	Washington	2020-03-24	2221	NA	110
1494	Washington	2020-03-25	2469	NA	123
1495	Washington	2020-03-26	2580	NA	132
1496	Washington	2020-03-27	3207	NA	147
1497	Washington	2020-03-28	3723	NA	175
1498	Washington	2020-03-29	4310	NA	189
1499	Washington	2020-03-30	4896	NA	195
1500	Washington	2020-03-31	4896	NA	195
1501	Washington	2020-04-01	5634	NA	224
1502	Washington	2020-04-02	5984	NA	247
1503	Washington	2020-04-03	6585	NA	262
1504	Washington	2020-04-04	6966	NA	284
1505	West Virginia	2020-03-04	0	NA	0
1506	West Virginia	2020-03-05	0	NA	0
1507	West Virginia	2020-03-06	0	NA	0
1508	West Virginia	2020-03-07	0	NA	0
1509	West Virginia	2020-03-08	0	NA	0
1510	West Virginia	2020-03-09	0	NA	0
1511	West Virginia	2020-03-10	0	NA	0
1512	West Virginia	2020-03-11	0	NA	0
1513	West Virginia	2020-03-12	0	NA	0
1514	West Virginia	2020-03-13	0	NA	0
1515	West Virginia	2020-03-14	0	NA	0
1516	West Virginia	2020-03-15	0	NA	0
1517	West Virginia	2020-03-16	0	NA	0
1518	West Virginia	2020-03-17	0	NA	0
1519	West Virginia	2020-03-18	1	NA	0
1520	West Virginia	2020-03-19	2	NA	0
1521	West Virginia	2020-03-20	7	NA	0
1522	West Virginia	2020-03-21	11	NA	0
1523	West Virginia	2020-03-22	12	NA	0
1524	West Virginia	2020-03-23	16	NA	0
1525	West Virginia	2020-03-24	20	NA	0
1526	West Virginia	2020-03-25	39	NA	0
1527	West Virginia	2020-03-26	51	NA	0
1528	West Virginia	2020-03-27	76	NA	0
1529	West Virginia	2020-03-28	96	NA	0
1530	West Virginia	2020-03-29	113	NA	0
1531	West Virginia	2020-03-30	126	NA	1
1532	West Virginia	2020-03-31	162	NA	1
1533	West Virginia	2020-04-01	191	NA	1
1534	West Virginia	2020-04-02	217	NA	2
1535	West Virginia	2020-04-03	237	NA	2
1536	West Virginia	2020-04-04	282	NA	2
1537	Wisconsin	2020-03-04	1	NA	0
1538	Wisconsin	2020-03-05	1	NA	0
1539	Wisconsin	2020-03-06	1	NA	0
1540	Wisconsin	2020-03-07	1	NA	0
1541	Wisconsin	2020-03-08	1	NA	0
1542	Wisconsin	2020-03-09	1	NA	0
1543	Wisconsin	2020-03-10	2	NA	0
1544	Wisconsin	2020-03-11	3	NA	0
1545	Wisconsin	2020-03-12	8	NA	0
1546	Wisconsin	2020-03-13	19	NA	0
1547	Wisconsin	2020-03-14	19	NA	0
1548	Wisconsin	2020-03-15	33	NA	0
1549	Wisconsin	2020-03-16	47	NA	0
1550	Wisconsin	2020-03-17	72	NA	0
1551	Wisconsin	2020-03-18	106	NA	0
1552	Wisconsin	2020-03-19	155	NA	0
1553	Wisconsin	2020-03-20	206	NA	3
1554	Wisconsin	2020-03-21	281	NA	4
1555	Wisconsin	2020-03-22	385	NA	4
1556	Wisconsin	2020-03-23	416	NA	5
1557	Wisconsin	2020-03-24	457	NA	5
1558	Wisconsin	2020-03-25	585	NA	7
1559	Wisconsin	2020-03-26	707	NA	8
1560	Wisconsin	2020-03-27	842	NA	13
1561	Wisconsin	2020-03-28	989	NA	13
1562	Wisconsin	2020-03-29	1112	NA	13
1563	Wisconsin	2020-03-30	1221	NA	14
1564	Wisconsin	2020-03-31	1351	NA	16
1565	Wisconsin	2020-04-01	1550	NA	24
1566	Wisconsin	2020-04-02	1730	NA	31
1567	Wisconsin	2020-04-03	1912	NA	37
1568	Wisconsin	2020-04-04	2112	NA	56
1569	Wyoming	2020-03-04	0	NA	0
1570	Wyoming	2020-03-05	0	NA	0
1571	Wyoming	2020-03-06	0	NA	0
1572	Wyoming	2020-03-07	0	NA	0
1573	Wyoming	2020-03-08	0	NA	0
1574	Wyoming	2020-03-09	0	NA	0
1575	Wyoming	2020-03-10	0	NA	0
1576	Wyoming	2020-03-11	0	NA	0
1577	Wyoming	2020-03-12	1	NA	0
1578	Wyoming	2020-03-13	1	NA	0
1579	Wyoming	2020-03-14	2	NA	0
1580	Wyoming	2020-03-15	3	NA	0
1581	Wyoming	2020-03-16	3	NA	0
1582	Wyoming	2020-03-17	10	NA	0
1583	Wyoming	2020-03-18	15	NA	0
1584	Wyoming	2020-03-19	18	NA	0
1585	Wyoming	2020-03-20	19	NA	0
1586	Wyoming	2020-03-21	23	NA	0
1587	Wyoming	2020-03-22	24	NA	0
1588	Wyoming	2020-03-23	26	NA	0
1589	Wyoming	2020-03-24	29	NA	0
1590	Wyoming	2020-03-25	44	7	0
1591	Wyoming	2020-03-26	53	12	0
1592	Wyoming	2020-03-27	70	17	0
1593	Wyoming	2020-03-28	82	18	0
1594	Wyoming	2020-03-29	86	20	0
1595	Wyoming	2020-03-30	94	24	0
1596	Wyoming	2020-03-31	109	26	0
1597	Wyoming	2020-04-01	130	31	0
1598	Wyoming	2020-04-02	150	31	0
1599	Wyoming	2020-04-03	162	37	0
1600	Wyoming	2020-04-04	187	49	0
India
1	Date	Kerala_I	Kerala_R	Kerala_D	Delhi_I	Delhi_R	Delhi_D	Telangana_I	Telangana_R	Telangana_D	Rajasthan_I	Rajasthan_R	Rajasthan_D	Haryana_I	Haryana_R	Haryana_D	UttarPradesh_I	UttarPradesh_R	UttarPradesh_D	Ladakh_I	Ladakh_R	Ladakh_D	TamilNadu_I	TamilNadu_R	TamilNadu_D	JammuandKashmir_I	JammuandKashmir_R	JammuandKashmir_D	Karnataka_I	Karnataka_R	Karnataka_D	Maharashtra_I	Maharashtra_R	Maharashtra_D	Punjab_I	Punjab_R	Punjab_D	AndhraPradesh_I	AndhraPradesh_R	AndhraPradesh_D	Uttarakhand_I	Uttarakhand_R	Uttarakhand_D	Odisha_I	Odisha_R	Odisha_D	Puducherry_I	Puducherry_R	Puducherry_D
2	30/01/2020	1	0	0	0	0	0	0	0	0	0	0	0	0	0	0	0	0	0	0	0	0	0	0	0	0	0	0	0	0	0	0	0	0	0	0	0	0	0	0	0	0	0	0	0	0	0	0	0
3	31/01/2020	0	0	0	0	0	0	0	0	0	0	0	0	0	0	0	0	0	0	0	0	0	0	0	0	0	0	0	0	0	0	0	0	0	0	0	0	0	0	0	0	0	0	0	0	0	0	0	0
4	2020-01-02	0	0	0	0	0	0	0	0	0	0	0	0	0	0	0	0	0	0	0	0	0	0	0	0	0	0	0	0	0	0	0	0	0	0	0	0	0	0	0	0	0	0	0	0	0	0	0	0
5	2020-02-02	1	0	0	0	0	0	0	0	0	0	0	0	0	0	0	0	0	0	0	0	0	0	0	0	0	0	0	0	0	0	0	0	0	0	0	0	0	0	0	0	0	0	0	0	0	0	0	0
6	2020-03-02	1	0	0	0	0	0	0	0	0	0	0	0	0	0	0	0	0	0	0	0	0	0	0	0	0	0	0	0	0	0	0	0	0	0	0	0	0	0	0	0	0	0	0	0	0	0	0	0
7	2020-04-02	0	0	0	0	0	0	0	0	0	0	0	0	0	0	0	0	0	0	0	0	0	0	0	0	0	0	0	0	0	0	0	0	0	0	0	0	0	0	0	0	0	0	0	0	0	0	0	0
8	2020-05-02	0	0	0	0	0	0	0	0	0	0	0	0	0	0	0	0	0	0	0	0	0	0	0	0	0	0	0	0	0	0	0	0	0	0	0	0	0	0	0	0	0	0	0	0	0	0	0	0
9	2020-06-02	0	0	0	0	0	0	0	0	0	0	0	0	0	0	0	0	0	0	0	0	0	0	0	0	0	0	0	0	0	0	0	0	0	0	0	0	0	0	0	0	0	0	0	0	0	0	0	0
10	2020-07-02	0	0	0	0	0	0	0	0	0	0	0	0	0	0	0	0	0	0	0	0	0	0	0	0	0	0	0	0	0	0	0	0	0	0	0	0	0	0	0	0	0	0	0	0	0	0	0	0
11	2020-08-02	0	0	0	0	0	0	0	0	0	0	0	0	0	0	0	0	0	0	0	0	0	0	0	0	0	0	0	0	0	0	0	0	0	0	0	0	0	0	0	0	0	0	0	0	0	0	0	0
12	2020-09-02	0	0	0	0	0	0	0	0	0	0	0	0	0	0	0	0	0	0	0	0	0	0	0	0	0	0	0	0	0	0	0	0	0	0	0	0	0	0	0	0	0	0	0	0	0	0	0	0
13	2020-10-02	0	0	0	0	0	0	0	0	0	0	0	0	0	0	0	0	0	0	0	0	0	0	0	0	0	0	0	0	0	0	0	0	0	0	0	0	0	0	0	0	0	0	0	0	0	0	0	0
14	2020-11-02	0	0	0	0	0	0	0	0	0	0	0	0	0	0	0	0	0	0	0	0	0	0	0	0	0	0	0	0	0	0	0	0	0	0	0	0	0	0	0	0	0	0	0	0	0	0	0	0
15	2020-12-02	0	0	0	0	0	0	0	0	0	0	0	0	0	0	0	0	0	0	0	0	0	0	0	0	0	0	0	0	0	0	0	0	0	0	0	0	0	0	0	0	0	0	0	0	0	0	0	0
16	13/02/2020	0	0	0	0	0	0	0	0	0	0	0	0	0	0	0	0	0	0	0	0	0	0	0	0	0	0	0	0	0	0	0	0	0	0	0	0	0	0	0	0	0	0	0	0	0	0	0	0
17	14/02/2020	0	3	0	0	0	0	0	0	0	0	0	0	0	0	0	0	0	0	0	0	0	0	0	0	0	0	0	0	0	0	0	0	0	0	0	0	0	0	0	0	0	0	0	0	0	0	0	0
18	15/02/2020	0	0	0	0	0	0	0	0	0	0	0	0	0	0	0	0	0	0	0	0	0	0	0	0	0	0	0	0	0	0	0	0	0	0	0	0	0	0	0	0	0	0	0	0	0	0	0	0
19	16/02/2020	0	0	0	0	0	0	0	0	0	0	0	0	0	0	0	0	0	0	0	0	0	0	0	0	0	0	0	0	0	0	0	0	0	0	0	0	0	0	0	0	0	0	0	0	0	0	0	0
20	17/02/2020	0	0	0	0	0	0	0	0	0	0	0	0	0	0	0	0	0	0	0	0	0	0	0	0	0	0	0	0	0	0	0	0	0	0	0	0	0	0	0	0	0	0	0	0	0	0	0	0
21	18/02/2020	0	0	0	0	0	0	0	0	0	0	0	0	0	0	0	0	0	0	0	0	0	0	0	0	0	0	0	0	0	0	0	0	0	0	0	0	0	0	0	0	0	0	0	0	0	0	0	0
22	19/02/2020	0	0	0	0	0	0	0	0	0	0	0	0	0	0	0	0	0	0	0	0	0	0	0	0	0	0	0	0	0	0	0	0	0	0	0	0	0	0	0	0	0	0	0	0	0	0	0	0
23	20/02/2020	0	0	0	0	0	0	0	0	0	0	0	0	0	0	0	0	0	0	0	0	0	0	0	0	0	0	0	0	0	0	0	0	0	0	0	0	0	0	0	0	0	0	0	0	0	0	0	0
24	21/02/2020	0	0	0	0	0	0	0	0	0	0	0	0	0	0	0	0	0	0	0	0	0	0	0	0	0	0	0	0	0	0	0	0	0	0	0	0	0	0	0	0	0	0	0	0	0	0	0	0
25	22/02/2020	0	0	0	0	0	0	0	0	0	0	0	0	0	0	0	0	0	0	0	0	0	0	0	0	0	0	0	0	0	0	0	0	0	0	0	0	0	0	0	0	0	0	0	0	0	0	0	0
26	23/02/2020	0	0	0	0	0	0	0	0	0	0	0	0	0	0	0	0	0	0	0	0	0	0	0	0	0	0	0	0	0	0	0	0	0	0	0	0	0	0	0	0	0	0	0	0	0	0	0	0
27	24/02/2020	0	0	0	0	0	0	0	0	0	0	0	0	0	0	0	0	0	0	0	0	0	0	0	0	0	0	0	0	0	0	0	0	0	0	0	0	0	0	0	0	0	0	0	0	0	0	0	0
28	25/02/2020	0	0	0	0	0	0	0	0	0	0	0	0	0	0	0	0	0	0	0	0	0	0	0	0	0	0	0	0	0	0	0	0	0	0	0	0	0	0	0	0	0	0	0	0	0	0	0	0
29	26/02/2020	0	0	0	0	0	0	0	0	0	0	0	0	0	0	0	0	0	0	0	0	0	0	0	0	0	0	0	0	0	0	0	0	0	0	0	0	0	0	0	0	0	0	0	0	0	0	0	0
30	27/02/2020	0	0	0	0	0	0	0	0	0	0	0	0	0	0	0	0	0	0	0	0	0	0	0	0	0	0	0	0	0	0	0	0	0	0	0	0	0	0	0	0	0	0	0	0	0	0	0	0
31	28/02/2020	0	0	0	0	0	0	0	0	0	0	0	0	0	0	0	0	0	0	0	0	0	0	0	0	0	0	0	0	0	0	0	0	0	0	0	0	0	0	0	0	0	0	0	0	0	0	0	0
32	29/02/2020	0	0	0	0	0	0	0	0	0	0	0	0	0	0	0	0	0	0	0	0	0	0	0	0	0	0	0	0	0	0	0	0	0	0	0	0	0	0	0	0	0	0	0	0	0	0	0	0
33	2020-01-03	0	1	0	0	0	0	0	0	0	0	0	0	0	0	0	0	0	0	0	0	0	0	0	0	0	0	0	0	0	0	0	0	0	0	0	0	0	0	0	0	0	0	0	0	0	0	0	0
34	2020-02-03	0	0	0	1	0	0	1	1	0	0	0	0	0	0	0	0	0	0	0	0	0	0	0	0	0	0	0	0	0	0	0	0	0	0	0	0	0	0	0	0	0	0	0	0	0	0	0	0
35	2020-03-03	0	0	0	0	0	0	0	0	0	1	1	0	0	0	0	0	0	0	0	0	0	0	0	0	0	0	0	0	0	0	0	0	0	0	0	0	0	0	0	0	0	0	0	0	0	0	0	0
36	2020-04-03	0	0	0	0	0	0	0	0	0	1	1	0	14	0	0	7	0	0	0	0	0	0	0	0	0	0	0	0	0	0	0	0	0	0	0	0	0	0	0	0	0	0	0	0	0	0	0	0
37	2020-05-03	0	0	0	1	0	0	0	0	0	0	0	0	0	0	0	1	1	0	0	0	0	0	0	0	0	0	0	0	0	0	0	0	0	0	0	0	0	0	0	0	0	0	0	0	0	0	0	0
38	2020-06-03	0	0	0	1	0	0	0	0	0	0	0	0	0	0	0	0	0	0	0	0	0	0	0	0	0	0	0	0	0	0	0	0	0	0	0	0	0	0	0	0	0	0	0	0	0	0	0	0
39	2020-07-03	0	0	0	0	0	0	0	0	0	0	0	0	0	0	0	0	0	0	2	0	0	1	1	0	0	0	0	0	0	0	0	0	0	0	0	0	0	0	0	0	0	0	0	0	0	0	0	0
40	2020-08-03	5	0	0	0	0	0	0	0	0	0	0	0	0	0	0	0	0	0	0	0	0	0	0	0	0	0	0	0	0	0	0	0	0	0	0	0	0	0	0	0	0	0	0	0	0	0	0	0
41	2020-09-03	1	0	0	1	0	0	0	0	0	0	0	0	0	0	0	2	0	0	0	0	0	0	0	0	1	0	0	1	0	0	2	0	0	1	0	0	0	0	0	0	0	0	0	0	0	0	0	0
42	2020-10-03	8	0	0	0	0	0	0	0	0	1	1	0	0	0	0	0	0	0	0	0	0	0	0	0	0	0	0	3	0	0	3	0	0	0	0	0	0	0	0	0	0	0	0	0	0	0	0	0
43	2020-11-03	0	0	0	1	0	0	0	0	0	0	0	0	0	0	0	0	0	0	1	0	0	0	0	0	0	0	0	0	0	0	5	0	0	0	0	0	0	0	0	0	0	0	0	0	0	0	0	0
44	2020-12-03	2	0	0	1	0	1	0	0	0	0	0	0	0	0	0	2	0	0	0	0	0	0	0	0	0	0	0	2	0	1	4	0	1	0	0	0	1	0	0	0	0	0	0	0	0	0	0	0
45	13/03/2020	3	0	0	1	0	0	0	0	0	0	0	0	0	0	0	1	0	0	0	0	0	0	0	0	1	0	0	0	0	0	3	0	0	0	0	0	0	0	0	0	0	0	0	0	0	0	0	0
46	14/03/2020	0	0	0	0	0	0	1	0	0	1	0	0	0	0	0	0	0	0	0	0	0	0	0	0	0	0	0	0	0	0	14	0	0	0	0	0	0	0	0	0	0	0	0	0	0	0	0	0
47	15/03/2020	2	0	0	0	2	0	1	0	0	0	0	0	0	0	0	0	4	0	0	0	0	0	0	0	0	0	0	0	0	0	2	0	0	0	0	0	0	0	0	1	0	0	0	0	0	0	0	0
48	16/03/2020	3	0	0	0	0	0	1	0	0	0	0	0	0	0	0	0	0	0	0	0	0	0	0	0	1	0	0	2	2	0	6	0	0	0	0	0	0	0	0	0	0	0	1	0	0	0	0	0
49	17/03/2020	0	0	0	3	0	0	1	0	0	0	0	0	1	0	0	2	0	0	5	0	0	0	0	0	0	0	0	3	2	0	2	0	0	0	0	0	0	0	0	0	0	0	0	0	0	1	0	0
50	18/03/2020	0	0	0	1	0	0	8	0	0	3	0	0	2	0	0	2	0	0	0	0	0	1	0	0	1	0	0	3	1	0	4	0	0	0	0	0	0	0	0	0	0	0	0	0	0	0	0	0
51	19/03/2020	1	0	0	3	0	0	3	0	0	2	0	0	0	0	0	3	0	0	0	0	0	1	0	0	0	0	0	1	0	0	4	0	0	1	0	1	2	0	0	2	1	0	1	0	0	0	0	0
52	20/03/2020	12	0	0	6	0	0	3	0	0	8	0	0	2	0	0	4	1	0	2	0	0	0	0	0	0	0	0	0	1	0	5	0	0	1	0	0	0	0	0	0	0	0	0	0	0	0	0	0
53	21/03/2020	12	0	0	7	0	0	2	0	0	7	0	0	2	0	0	4	0	0	3	0	0	3	0	0	0	0	0	5	0	0	10	0	0	10	0	0	2	0	0	0	0	0	0	0	0	0	0	0
54	22/03/2020	15	0	0	1	0	0	6	0	0	5	0	0	0	0	0	2	0	0	0	0	0	3	0	0	0	0	0	6	0	0	10	0	1	8	0	0	1	0	0	0	0	0	0	0	0	0	0	0
55	23/03/2020	28	1	0	2	0	0	6	0	0	3	0	0	7	0	0	4	0	0	0	0	0	3	0	0	0	0	0	7	0	0	23	0	0	2	0	0	1	0	0	1	0	0	0	0	0	0	0	0
56	24/03/2020	14	2	0	0	0	0	6	0	0	0	0	0	2	0	0	1	0	0	0	0	0	6	0	0	2	0	1	8	2	0	10	0	0	6	0	0	1	0	0	0	0	0	0	0	0	0	0	0
57	25/03/2020	9	0	0	5	0	0	2	0	0	6	0	0	1	0	0	3	0	0	0	0	0	8	0	1	5	0	0	10	0	0	15	2	0	2	0	0	2	0	0	1	0	0	0	0	0	0	0	0
58	26/03/2020	19	3	0	4	0	0	4	0	0	5	0	0	1	0	0	4	0	0	0	0	0	3	0	0	3	0	0	4	0	1	8	0	0	2	0	0	1	0	0	0	0	0	1	0	0	0	0	0
59	27/03/2020	39	1	0	1	0	0	14	0	0	7	0	1	1	0	0	7	0	0	0	0	0	9	0	0	6	0	0	9	2	1	26	0	0	5	0	0	2	0	0	0	0	0	0	0	0	0	0	0
60	28/03/2020	6	6	1	9	0	0	8	0	1	4	0	0	2	0	0	16	0	0	0	0	0	4	1	0	13	0	0	17	0	0	30	0	0	0	0	0	6	0	0	1	0	0	0	0	0	0	0	0
61	29/03/2020	20	4	0	23	0	0	3	0	0	5	0	0	0	12	0	7	0	0	0	0	0	8	0	0	5	0	0	2	0	0	17	0	0	0	0	0	2	1	0	1	0	0	0	0	0	0	0	0
62	30/03/2020	32	0	0	25	0	0	7	0	0	20	0	0	1	0	0	24	0	0	0	0	0	17	0	0	11	0	0	8	0	0	35	0	0	3	0	0	2	0	0	0	0	0	0	0	0	0	0	0
63	31/03/2020	7	5	1	23	0	0	20	0	0	14	0	0	7	0	0	8	0	0	0	0	0	57	0	0	6	0	0	10	0	0	64	0	0	1	0	0	21	0	0	0	0	0	1	0	0	0	0	0
64	2020-01-04	24	0	0	32	0	0	30	0	0	27	0	0	0	0	0	13	0	0	0	0	0	110	0	0	7	0	0	9	1	0	33	0	0	4	0	0	67	1	0	0	0	0	1	0	0	2	0	0
65	2020-02-04	21	2	0	141	0	0	27	0	0	13	0	0	6	0	0	11	0	0	0	0	0	75	0	0	8	0	0	14	0	0	88	0	0	1	0	0	38	0	0	3	0	0	0	0	0	2	0	0
66	2020-03-04	9	14	0	93	0	0	75	0	0	46	0	0	9	0	0	46	0	0	1	0	0	102	0	0	5	0	0	4	0	1	67	0	0	6	0	0	15	0	0	6	0	0	15	0	0	0	0	0
67	2020-04-04	11	0	0	59	0	0	43	0	0	21	0	0	26	0	0	60	0	0	0	0	0	74	0	0	17	0	0	16	0	0	145	0	0	12	0	0	28	0	0	6	0	0	1	0	0	0	0	0
68	2020-05-04	0	0	0	0	0	0	0	0	0	0	0	0	0	0	0	0	0	0	0	0	0	0	0	0	0	0	0	0	0	0	0	0	0	0	0	0	0	0	0	0	0	0	0	0	0	0	0	0
[truncated: 135 more columns]

## Sheet: USA
State	Date	Total cases	Total recovered	Total death					Country	Date	Total cases
Alabama	2020-03-04	0	NA	NA					USA	2020-01-21	1
Alabama	2020-03-05	0	NA	NA					USA	2020-01-22	1
Alabama	2020-03-06	0	NA	NA					USA	2020-01-23	1
Alabama	2020-03-07	0	NA	0					USA	2020-01-24	1
Alabama	2020-03-08	0	NA	0					USA	2020-01-25	2
Alabama	2020-03-09	0	NA	0					USA	2020-01-26	2
Alabama	2020-03-10	0	NA	0					USA	2020-01-27	5
Alabama	2020-03-11	0	NA	0					USA	2020-01-28	5
Alabama	2020-03-12	0	NA	0					USA	2020-01-29	5
Alabama	2020-03-13	1	NA	0					USA	2020-01-30	5
Alabama	2020-03-14	6	NA	0					USA	2020-01-31	6
Alabama	2020-03-15	12	NA	0					USA	2020-02-01	7
Alabama	2020-03-16	28	NA	0					USA	2020-02-02	8
Alabama	2020-03-17	36	NA	0					USA	2020-02-03	11
Alabama	2020-03-18	46	NA	0					USA	2020-02-04	11
Alabama	2020-03-19	68	NA	0					USA	2020-02-05	11
Alabama	2020-03-20	81	NA	0					USA	2020-02-06	12
Alabama	2020-03-21	124	NA	0					USA	2020-02-07	12
Alabama	2020-03-22	138	NA	0					USA	2020-02-08	12
Alabama	2020-03-23	167	NA	0					USA	2020-02-09	12
Alabama	2020-03-24	215	NA	0					USA	2020-02-10	12
Alabama	2020-03-25	283	NA	0					USA	2020-02-11	13
Alabama	2020-03-26	506	NA	1					USA	2020-02-12	13
Alabama	2020-03-27	587	NA	3					USA	2020-02-13	14
Alabama	2020-03-28	696	NA	3					USA	2020-02-14	15
Alabama	2020-03-29	806	NA	4					USA	2020-02-15	15
Alabama	2020-03-30	859	NA	6					USA	2020-02-16	15
Alabama	2020-03-31	981	NA	13					USA	2020-02-17	15
Alabama	2020-04-01	1077	NA	26					USA	2020-02-18	15
Alabama	2020-04-02	1233	NA	32					USA	2020-02-19	15
Alabama	2020-04-03	1432	NA	35					USA	2020-02-20	15
Alabama	2020-04-04	1580	NA	43					USA	2020-02-21	15
Alaska	2020-03-04	0	NA	NA					USA	2020-02-22	35
Alaska	2020-03-05	0	NA	NA					USA	2020-02-23	35
Alaska	2020-03-06	0	NA	0					USA	2020-02-24	35
Alaska	2020-03-07	0	NA	0					USA	2020-02-25	53
Alaska	2020-03-08	0	NA	0					USA	2020-02-26	53
Alaska	2020-03-09	0	NA	0					USA	2020-02-27	59
Alaska	2020-03-10	0	NA	0					USA	2020-02-28	59
Alaska	2020-03-11	0	NA	0					USA	2020-02-29	62
Alaska	2020-03-12	0	NA	0					USA	2020-03-01	62
Alaska	2020-03-13	1	NA	0					USA	2020-03-02	62
Alaska	2020-03-14	1	NA	0					USA	2020-03-03	64
Alaska	2020-03-15	1	NA	0					USA	2020-03-04	108
Alaska	2020-03-16	1	NA	0					USA	2020-03-05	129
Alaska	2020-03-17	3	NA	0					USA	2020-03-06	148
Alaska	2020-03-18	6	NA	0					USA	2020-03-07	213
Alaska	2020-03-19	6	NA	0					USA	2020-03-08	213
Alaska	2020-03-20	12	NA	0					USA	2020-03-09	213
Alaska	2020-03-21	14	NA	0					USA	2020-03-10	472
Alaska	2020-03-22	22	NA	0					USA	2020-03-11	696
Alaska	2020-03-23	22	NA	0					USA	2020-03-12	987
Alaska	2020-03-24	36	NA	0					USA	2020-03-13	1264
Alaska	2020-03-25	42	NA	1					USA	2020-03-14	1678
Alaska	2020-03-26	59	NA	1					USA	2020-03-15	1678
Alaska	2020-03-27	69	NA	1					USA	2020-03-16	1714
Alaska	2020-03-28	85	NA	2					USA	2020-03-17	3536
Alaska	2020-03-29	102	NA	2					USA	2020-03-18	4356
Alaska	2020-03-30	114	NA	3					USA	2020-03-19	7087
Alaska	2020-03-31	119	NA	3					USA	2020-03-20	10442
Alaska	2020-04-01	133	NA	3					USA	2020-03-21	15219
Alaska	2020-04-02	143	NA	3					USA	2020-03-22	15219
Alaska	2020-04-03	157	NA	3					USA	2020-03-23	31573
Alaska	2020-04-04	171	NA	5					USA	2020-03-24	42164
Arizona	2020-03-04	2	NA	0					USA	2020-03-25	51914
Arizona	2020-03-05	2	NA	0					USA	2020-03-26	63570
Arizona	2020-03-06	3	NA	0					USA	2020-03-27	68334
Arizona	2020-03-07	5	NA	0					USA	2020-03-28	85228
Arizona	2020-03-08	5	NA	0					USA	2020-03-29	103321
Arizona	2020-03-09	5	NA	0					USA	2020-03-30	122653
Arizona	2020-03-10	6	NA	0					USA	2020-03-31	140640
Arizona	2020-03-11	9	NA	0					USA	2020-04-01	163199
Arizona	2020-03-12	9	NA	0					USA	2020-04-02	187302
Arizona	2020-03-13	9	NA	0					USA	2020-04-03	213600
Arizona	2020-03-14	12	NA	0					USA	2020-04-04	241703
Arizona	2020-03-15	12	NA	0
Arizona	2020-03-16	18	NA	0
Arizona	2020-03-17	20	NA	0
Arizona	2020-03-18	28	NA	0
Arizona	2020-03-19	44	NA	0
Arizona	2020-03-20	65	NA	0
Arizona	2020-03-21	104	NA	1
Arizona	2020-03-22	152	NA	2
Arizona	2020-03-23	265	NA	2
Arizona	2020-03-24	357	NA	5
Arizona	2020-03-25	450	NA	6
Arizona	2020-03-26	577	NA	8
Arizona	2020-03-27	736	NA	13
Arizona	2020-03-28	873	NA	15
Arizona	2020-03-29	919	NA	17
Arizona	2020-03-30	1157	NA	20
Arizona	2020-03-31	1289	NA	24
Arizona	2020-04-01	1413	NA	29
Arizona	2020-04-02	1598	NA	32
Arizona	2020-04-03	1769	NA	41
Arizona	2020-04-04	2019	NA	52
Arkansas	2020-03-04	0	NA	NA
Arkansas	2020-03-05	0	NA	NA
Arkansas	2020-03-06	0	NA	0
Arkansas	2020-03-07	0	NA	0
Arkansas	2020-03-08	0	NA	0
Arkansas	2020-03-09	0	NA	0
Arkansas	2020-03-10	0	NA	0
Arkansas	2020-03-11	0	NA	0
Arkansas	2020-03-12	6	NA	0
Arkansas	2020-03-13	9	NA	0
Arkansas	2020-03-14	12	NA	0
Arkansas	2020-03-15	16	NA	0
Arkansas	2020-03-16	22	NA	0
Arkansas	2020-03-17	22	NA	0
Arkansas	2020-03-18	33	NA	0
Arkansas	2020-03-19	46	NA	0
Arkansas	2020-03-20	96	NA	0
Arkansas	2020-03-21	118	NA	0
Arkansas	2020-03-22	165	NA	0
Arkansas	2020-03-23	174	NA	0
Arkansas	2020-03-24	218	NA	0
Arkansas	2020-03-25	280	11	2
Arkansas	2020-03-26	335	13	3
Arkansas	2020-03-27	381	19	3
Arkansas	2020-03-28	404	24	5
Arkansas	2020-03-29	426	28	6
Arkansas	2020-03-30	473	29	7
Arkansas	2020-03-31	523	35	8
Arkansas	2020-04-01	584	42	10
Arkansas	2020-04-02	643	47	12
Arkansas	2020-04-03	704	60	12
Arkansas	2020-04-04	743	79	14
California	2020-03-04	53	NA	0
California	2020-03-05	53	NA	0
California	2020-03-06	60	NA	0
California	2020-03-07	69	NA	0
California	2020-03-08	88	NA	0
California	2020-03-09	114	NA	0
California	2020-03-10	133	NA	0
California	2020-03-11	157	NA	0
California	2020-03-12	202	NA	4
California	2020-03-13	202	NA	4
California	2020-03-14	252	NA	5
California	2020-03-15	293	NA	5
California	2020-03-16	335	NA	6
California	2020-03-17	483	NA	11
California	2020-03-18	611	NA	13
California	2020-03-19	924	NA	18
California	2020-03-20	1063	NA	20
California	2020-03-21	1279	NA	24
California	2020-03-22	1536	NA	27
California	2020-03-23	1733	NA	27
California	2020-03-24	2102	NA	40
California	2020-03-25	2355	NA	53
California	2020-03-26	3006	NA	65
California	2020-03-27	3879	NA	78
California	2020-03-28	4643	NA	101
California	2020-03-29	5708	NA	123
California	2020-03-30	6447	NA	133
California	2020-03-31	7482	NA	153
California	2020-04-01	8155	NA	171
California	2020-04-02	9191	NA	203
California	2020-04-03	10701	NA	237
California	2020-04-04	12026	NA	276
Colorado	2020-03-04	0	NA	0
Colorado	2020-03-05	0	NA	0
Colorado	2020-03-06	2	NA	0
Colorado	2020-03-07	8	NA	0
Colorado	2020-03-08	8	NA	0
Colorado	2020-03-09	9	NA	0
Colorado	2020-03-10	12	NA	0
Colorado	2020-03-11	28	NA	0
Colorado	2020-03-12	45	NA	0
Colorado	2020-03-13	72	NA	0
Colorado	2020-03-14	101	NA	1
Colorado	2020-03-15	131	NA	1
Colorado	2020-03-16	131	NA	1
Colorado	2020-03-17	160	NA	1
Colorado	2020-03-18	183	NA	2
Colorado	2020-03-19	216	NA	2
Colorado	2020-03-20	277	NA	3
Colorado	2020-03-21	363	NA	4
Colorado	2020-03-22	475	NA	5
Colorado	2020-03-23	591	NA	6
Colorado	2020-03-24	720	NA	7
Colorado	2020-03-25	912	NA	11
Colorado	2020-03-26	1086	NA	19
Colorado	2020-03-27	1430	NA	24
Colorado	2020-03-28	1734	NA	31
Colorado	2020-03-29	2061	NA	44
Colorado	2020-03-30	2627	NA	51
Colorado	2020-03-31	2627	NA	51
Colorado	2020-04-01	2966	NA	69
Colorado	2020-04-02	3342	NA	80
Colorado	2020-04-03	3728	NA	97
Colorado	2020-04-04	4173	NA	111
Connecticut	2020-03-04	0	NA	NA
Connecticut	2020-03-05	0	NA	NA
Connecticut	2020-03-06	0	NA	NA
Connecticut	2020-03-07	0	NA	0
Connecticut	2020-03-08	1	NA	0
Connecticut	2020-03-09	1	NA	0
Connecticut	2020-03-10	2	NA	0
Connecticut	2020-03-11	3	NA	0
Connecticut	2020-03-12	6	NA	0
Connecticut	2020-03-13	6	NA	0
Connecticut	2020-03-14	11	NA	0
Connecticut	2020-03-15	20	NA	0
Connecticut	2020-03-16	26	NA	0
Connecticut	2020-03-17	41	NA	0
Connecticut	2020-03-18	68	NA	0
Connecticut	2020-03-19	96	NA	1
Connecticut	2020-03-20	194	NA	3
Connecticut	2020-03-21	194	NA	4
Connecticut	2020-03-22	223	NA	5
Connecticut	2020-03-23	415	NA	10
Connecticut	2020-03-24	618	NA	12
Connecticut	2020-03-25	875	NA	19
Connecticut	2020-03-26	1012	NA	21
Connecticut	2020-03-27	1291	NA	27
Connecticut	2020-03-28	1291	NA	27
Connecticut	2020-03-29	1993	NA	34
Connecticut	2020-03-30	2571	NA	36
Connecticut	2020-03-31	3128	NA	69
Connecticut	2020-04-01	3557	NA	85
Connecticut	2020-04-02	3824	NA	112
Connecticut	2020-04-03	4914	NA	131
Connecticut	2020-04-04	5276	NA	165
Delaware	2020-03-04	0	NA	NA
Delaware	2020-03-05	0	NA	NA
Delaware	2020-03-06	0	NA	0
Delaware	2020-03-07	0	NA	0
Delaware	2020-03-08	0	NA	0
Delaware	2020-03-09	0	NA	0
Delaware	2020-03-10	0	NA	0
Delaware	2020-03-11	1	NA	0
Delaware	2020-03-12	4	NA	0
Delaware	2020-03-13	4	NA	0
Delaware	2020-03-14	6	NA	0
Delaware	2020-03-15	6	NA	0
Delaware	2020-03-16	8	NA	0
Delaware	2020-03-17	16	NA	0
Delaware	2020-03-18	25	NA	0
Delaware	2020-03-19	30	NA	0
Delaware	2020-03-20	38	NA	0
Delaware	2020-03-21	45	NA	0
Delaware	2020-03-22	56	NA	0
Delaware	2020-03-23	68	NA	0
Delaware	2020-03-24	91	NA	0
Delaware	2020-03-25	115	NA	0
Delaware	2020-03-26	130	4	1
Delaware	2020-03-27	163	9	2
Delaware	2020-03-28	214	9	3
Delaware	2020-03-29	232	9	6
Delaware	2020-03-30	264	9	6
Delaware	2020-03-31	319	22	10
Delaware	2020-04-01	368	49	11
Delaware	2020-04-02	393	49	12
Delaware	2020-04-03	450	71	14
Delaware	2020-04-04	593	71	14
Florida	2020-03-04	2	NA	0
Florida	2020-03-05	9	NA	0
Florida	2020-03-06	9	NA	0
Florida	2020-03-07	14	NA	0
Florida	2020-03-08	17	NA	0
Florida	2020-03-09	18	NA	0
Florida	2020-03-10	19	NA	0
Florida	2020-03-11	28	NA	2
Florida	2020-03-12	32	NA	2
Florida	2020-03-13	50	NA	2
Florida	2020-03-14	77	NA	3
Florida	2020-03-15	116	NA	4
Florida	2020-03-16	141	NA	4
Florida	2020-03-17	186	NA	6
Florida	2020-03-18	314	NA	7
Florida	2020-03-19	390	NA	8
Florida	2020-03-20	520	NA	10
Florida	2020-03-21	658	NA	12
Florida	2020-03-22	830	NA	13
Florida	2020-03-23	1171	NA	14
Florida	2020-03-24	1412	NA	18
Florida	2020-03-25	1682	NA	22
Florida	2020-03-26	2355	NA	28
Florida	2020-03-27	2765	NA	34
Florida	2020-03-28	3763	NA	54
Florida	2020-03-29	4246	NA	56
Florida	2020-03-30	5473	NA	63
Florida	2020-03-31	6338	NA	77
Florida	2020-04-01	6955	NA	87
Florida	2020-04-02	8010	NA	128
Florida	2020-04-03	9585	NA	163
Florida	2020-04-04	11111	NA	191
Georgia	2020-03-04	2	NA	0
Georgia	2020-03-05	2	NA	0
Georgia	2020-03-06	2	NA	0
Georgia	2020-03-07	6	NA	0
Georgia	2020-03-08	7	NA	0
Georgia	2020-03-09	12	NA	0
Georgia	2020-03-10	17	NA	0
Georgia	2020-03-11	22	NA	0
Georgia	2020-03-12	31	NA	0
Georgia	2020-03-13	42	NA	1
Georgia	2020-03-14	66	NA	1
Georgia	2020-03-15	99	NA	1
Georgia	2020-03-16	121	NA	1
Georgia	2020-03-17	146	NA	1
Georgia	2020-03-18	197	NA	1
Georgia	2020-03-19	287	NA	10
Georgia	2020-03-20	420	NA	13
Georgia	2020-03-21	507	NA	14
Georgia	2020-03-22	600	NA	23
Georgia	2020-03-23	772	NA	25
Georgia	2020-03-24	1026	NA	32
Georgia	2020-03-25	1247	NA	40
Georgia	2020-03-26	1525	NA	48
Georgia	2020-03-27	2001	NA	64
Georgia	2020-03-28	2366	NA	69
Georgia	2020-03-29	2651	NA	80
Georgia	2020-03-30	2809	NA	87
Georgia	2020-03-31	3929	NA	111
Georgia	2020-04-01	4638	NA	139
Georgia	2020-04-02	5348	NA	163
Georgia	2020-04-03	5831	NA	184
Georgia	2020-04-04	6160	NA	201
Hawaii	2020-03-04	0	NA	0
Hawaii	2020-03-05	0	NA	0
Hawaii	2020-03-06	0	NA	0
Hawaii	2020-03-07	1	NA	0
Hawaii	2020-03-08	1	NA	0
Hawaii	2020-03-09	2	NA	0
Hawaii	2020-03-10	2	NA	0
Hawaii	2020-03-11	2	NA	0
Hawaii	2020-03-12	2	NA	0
Hawaii	2020-03-13	2	NA	0
Hawaii	2020-03-14	2	NA	0
Hawaii	2020-03-15	2	NA	0
Hawaii	2020-03-16	7	NA	0
Hawaii	2020-03-17	10	NA	0
Hawaii	2020-03-18	14	NA	0
Hawaii	2020-03-19	16	NA	0
Hawaii	2020-03-20	26	NA	0
Hawaii	2020-03-21	37	NA	0
Hawaii	2020-03-22	48	NA	0
Hawaii	2020-03-23	56	NA	0
Hawaii	2020-03-24	77	NA	1
Hawaii	2020-03-25	90	NA	1
Hawaii	2020-03-26	95	NA	0
Hawaii	2020-03-27	106	NA	0
Hawaii	2020-03-28	120	NA	0
Hawaii	2020-03-29	151	NA	0
Hawaii	2020-03-30	175	NA	0
Hawaii	2020-03-31	204	49	0
Hawaii	2020-04-01	208	58	1
Hawaii	2020-04-02	258	69	1
Hawaii	2020-04-03	285	72	2
Hawaii	2020-04-04	319	78	3
Idaho	2020-03-04	0	NA	NA
Idaho	2020-03-05	0	NA	NA
Idaho	2020-03-06	0	NA	NA
Idaho	2020-03-07	0	NA	0
Idaho	2020-03-08	0	NA	0
Idaho	2020-03-09	0	NA	0
Idaho	2020-03-10	0	NA	0
Idaho	2020-03-11	0	NA	0
Idaho	2020-03-12	0	NA	0
Idaho	2020-03-13	0	NA	0
Idaho	2020-03-14	2	NA	0
Idaho	2020-03-15	5	NA	0
Idaho	2020-03-16	5	NA	0
Idaho	2020-03-17	7	NA	0
Idaho	2020-03-18	9	NA	0
Idaho	2020-03-19	11	NA	0
Idaho	2020-03-20	23	NA	0
Idaho	2020-03-21	31	NA	0
Idaho	2020-03-22	42	NA	0
Idaho	2020-03-23	47	NA	0
Idaho	2020-03-24	50	NA	0
Idaho	2020-03-25	73	NA	0
Idaho	2020-03-26	123	NA	0
Idaho	2020-03-27	189	NA	3
Idaho	2020-03-28	230	NA	4
Idaho	2020-03-29	261	NA	5
Idaho	2020-03-30	310	NA	6
Idaho	2020-03-31	415	NA	7
Idaho	2020-04-01	525	NA	9
Idaho	2020-04-02	669	NA	9
Idaho	2020-04-03	891	NA	9
Idaho	2020-04-04	1013	NA	10
Illinois	2020-03-04	4	NA	0
Illinois	2020-03-05	5	NA	0
Illinois	2020-03-06	5	NA	0
Illinois	2020-03-07	6	NA	0
Illinois	2020-03-08	6	NA	0
Illinois	2020-03-09	7	NA	0
Illinois	2020-03-10	19	NA	0
Illinois	2020-03-11	19	NA	0
Illinois	2020-03-12	25	NA	0
Illinois	2020-03-13	32	NA	0
Illinois	2020-03-14	46	NA	0
Illinois	2020-03-15	64	NA	0
Illinois	2020-03-16	93	NA	0
Illinois	2020-03-17	159	NA	1
Illinois	2020-03-18	288	NA	1
Illinois	2020-03-19	422	NA	4
Illinois	2020-03-20	585	NA	5
Illinois	2020-03-21	753	NA	6
Illinois	2020-03-22	1049	NA	9
Illinois	2020-03-23	1273	NA	12
Illinois	2020-03-24	1535	NA	16
Illinois	2020-03-25	1865	NA	19
Illinois	2020-03-26	2538	NA	26
Illinois	2020-03-27	3026	NA	34
Illinois	2020-03-28	3491	NA	47
Illinois	2020-03-29	4596	NA	65
Illinois	2020-03-30	5057	NA	73
Illinois	2020-03-31	5994	NA	99
Illinois	2020-04-01	6980	NA	141
Illinois	2020-04-02	7695	NA	157
Illinois	2020-04-03	8904	NA	210
Illinois	2020-04-04	10357	NA	243
Indiana	2020-03-04	0	NA	0
Indiana	2020-03-05	0	NA	0
Indiana	2020-03-06	1	NA	0
Indiana	2020-03-07	1	NA	0
Indiana	2020-03-08	2	NA	0
Indiana	2020-03-09	2	NA	0
Indiana	2020-03-10	6	NA	0
Indiana	2020-03-11	10	NA	0
Indiana	2020-03-12	12	NA	0
Indiana	2020-03-13	12	NA	0
Indiana	2020-03-14	15	NA	0
Indiana	2020-03-15	19	NA	0
Indiana	2020-03-16	24	NA	1
Indiana	2020-03-17	30	NA	2
Indiana	2020-03-18	39	NA	2
Indiana	2020-03-19	56	NA	2
Indiana	2020-03-20	79	NA	2
Indiana	2020-03-21	126	NA	4
Indiana	2020-03-22	201	NA	6
Indiana	2020-03-23	259	NA	7
Indiana	2020-03-24	365	NA	12
Indiana	2020-03-25	477	NA	14
Indiana	2020-03-26	645	NA	17
Indiana	2020-03-27	981	NA	24
Indiana	2020-03-28	1232	NA	31
Indiana	2020-03-29	1514	NA	32
Indiana	2020-03-30	1786	NA	35
Indiana	2020-03-31	2159	NA	49
Indiana	2020-04-01	2565	NA	65
Indiana	2020-04-02	3039	NA	78
Indiana	2020-04-03	3437	NA	102
Indiana	2020-04-04	3953	NA	116
Iowa	2020-03-04	0	NA	0
Iowa	2020-03-05	0	NA	0
Iowa	2020-03-06	0	NA	0
Iowa	2020-03-07	0	NA	0
Iowa	2020-03-08	0	NA	0
Iowa	2020-03-09	3	NA	0
Iowa	2020-03-10	8	NA	0
Iowa	2020-03-11	13	NA	0
Iowa	2020-03-12	14	NA	0
Iowa	2020-03-13	16	NA	0
Iowa	2020-03-14	17	NA	0
Iowa	2020-03-15	18	NA	0
Iowa	2020-03-16	22	NA	0
Iowa	2020-03-17	23	NA	0
Iowa	2020-03-18	29	NA	0
Iowa	2020-03-19	38	NA	0
Iowa	2020-03-20	45	NA	0
Iowa	2020-03-21	68	NA	0
Iowa	2020-03-22	90	NA	0
Iowa	2020-03-23	105	NA	0
Iowa	2020-03-24	124	NA	0
Iowa	2020-03-25	145	NA	1
Iowa	2020-03-26	179	15	1
Iowa	2020-03-27	235	18	3
Iowa	2020-03-28	298	15	3
Iowa	2020-03-29	336	17	4
Iowa	2020-03-30	424	23	6
Iowa	2020-03-31	497	33	7
Iowa	2020-04-01	549	118	9
Iowa	2020-04-02	614	46	11
Iowa	2020-04-03	699	188	11
Iowa	2020-04-04	786	188	14
Kansas	2020-03-04	0	NA	0
Kansas	2020-03-05	0	NA	0
Kansas	2020-03-06	0	NA	0
Kansas	2020-03-07	0	NA	0
Kansas	2020-03-08	1	NA	0
Kansas	2020-03-09	1	NA	0
Kansas	2020-03-10	1	NA	0
Kansas	2020-03-11	1	NA	0
Kansas	2020-03-12	4	NA	0
Kansas	2020-03-13	6	NA	0
Kansas	2020-03-14	6	NA	1
Kansas	2020-03-15	8	NA	1
Kansas	2020-03-16	11	NA	1
Kansas	2020-03-17	15	NA	1
Kansas	2020-03-18	16	NA	1
Kansas	2020-03-19	34	NA	1
Kansas	2020-03-20	44	NA	1
Kansas	2020-03-21	55	NA	2
Kansas	2020-03-22	64	NA	2
Kansas	2020-03-23	82	NA	2
Kansas	2020-03-24	98	NA	2
Kansas	2020-03-25	126	NA	3
Kansas	2020-03-26	168	NA	3
Kansas	2020-03-27	202	NA	4
Kansas	2020-03-28	261	NA	5
Kansas	2020-03-29	319	NA	6
Kansas	2020-03-30	368	NA	8
Kansas	2020-03-31	428	NA	9
Kansas	2020-04-01	482	NA	10
Kansas	2020-04-02	552	NA	13
Kansas	2020-04-03	620	NA	17
Kansas	2020-04-04	698	NA	21
Kentucky	2020-03-04	0	NA	0
Kentucky	2020-03-05	0	NA	0
Kentucky	2020-03-06	0	NA	0
Kentucky	2020-03-07	1	NA	0
Kentucky	2020-03-08	1	NA	0
Kentucky	2020-03-09	4	NA	0
Kentucky	2020-03-10	6	NA	0
Kentucky	2020-03-11	8	NA	0
Kentucky	2020-03-12	8	NA	0
Kentucky	2020-03-13	11	NA	0
Kentucky	2020-03-14	14	NA	0
Kentucky	2020-03-15	16	NA	0
Kentucky	2020-03-16	21	NA	1
Kentucky	2020-03-17	22	NA	1
Kentucky	2020-03-18	26	NA	1
Kentucky	2020-03-19	35	NA	1
Kentucky	2020-03-20	47	NA	1
Kentucky	2020-03-21	54	NA	2
Kentucky	2020-03-22	99	NA	3
Kentucky	2020-03-23	104	NA	3
Kentucky	2020-03-24	124	NA	4
Kentucky	2020-03-25	157	NA	4
Kentucky	2020-03-26	198	NA	4
Kentucky	2020-03-27	248	NA	6
Kentucky	2020-03-28	302	NA	8
Kentucky	2020-03-29	394	NA	9
Kentucky	2020-03-30	439	NA	9
Kentucky	2020-03-31	480	NA	11
Kentucky	2020-04-01	591	NA	17
Kentucky	2020-04-02	680	NA	20
Kentucky	2020-04-03	770	NA	31
Kentucky	2020-04-04	831	NA	37
Louisiana	2020-03-04	0	NA	0
Louisiana	2020-03-05	0	NA	0
Louisiana	2020-03-06	0	NA	0
Louisiana	2020-03-07	0	NA	0
Louisiana	2020-03-08	0	NA	0
Louisiana	2020-03-09	1	NA	0
Louisiana	2020-03-10	1	NA	0
Louisiana	2020-03-11	6	NA	0
Louisiana	2020-03-12	14	NA	0
Louisiana	2020-03-13	36	NA	0
Louisiana	2020-03-14	69	NA	0
Louisiana	2020-03-15	91	NA	2
Louisiana	2020-03-16	114	NA	2
Louisiana	2020-03-17	171	NA	4
Louisiana	2020-03-18	240	NA	6
Louisiana	2020-03-19	347	NA	8
Louisiana	2020-03-20	479	NA	12
Louisiana	2020-03-21	585	NA	16
Louisiana	2020-03-22	837	NA	20
Louisiana	2020-03-23	1172	NA	34
Louisiana	2020-03-24	1388	NA	46
Louisiana	2020-03-25	1795	NA	65
Louisiana	2020-03-26	2305	NA	83
Louisiana	2020-03-27	2746	NA	119
Louisiana	2020-03-28	3315	NA	137
Louisiana	2020-03-29	3540	NA	151
Louisiana	2020-03-30	4025	NA	185
Louisiana	2020-03-31	5237	NA	239
Louisiana	2020-04-01	6424	NA	273
Louisiana	2020-04-02	9150	NA	310
Louisiana	2020-04-03	10297	NA	370
Louisiana	2020-04-04	12496	NA	409
Maine	2020-03-04	0	NA	NA
Maine	2020-03-05	0	NA	NA
Maine	2020-03-06	0	NA	NA
Maine	2020-03-07	0	NA	0
Maine	2020-03-08	0	NA	0
Maine	2020-03-09	0	NA	0
Maine	2020-03-10	0	NA	0
Maine	2020-03-11	0	NA	0
Maine	2020-03-12	1	NA	0
Maine	2020-03-13	3	NA	0
Maine	2020-03-14	3	NA	0
Maine	2020-03-15	3	NA	0
Maine	2020-03-16	17	NA	0
Maine	2020-03-17	32	NA	0
Maine	2020-03-18	43	NA	0
Maine	2020-03-19	53	NA	0
Maine	2020-03-20	57	NA	0
Maine	2020-03-21	73	NA	0
Maine	2020-03-22	89	NA	0
Maine	2020-03-23	107	NA	0
Maine	2020-03-24	125	NA	0
Maine	2020-03-25	149	7	0
Maine	2020-03-26	155	16	0
Maine	2020-03-27	168	24	1
Maine	2020-03-28	211	36	1
Maine	2020-03-29	253	41	3
Maine	2020-03-30	275	41	3
Maine	2020-03-31	303	68	5
Maine	2020-04-01	344	80	7
Maine	2020-04-02	376	94	7
Maine	2020-04-03	432	113	9
Maine	2020-04-04	456	140	10
Maryland	2020-03-04	0	NA	0
Maryland	2020-03-05	0	NA	0
Maryland	2020-03-06	3	NA	0
Maryland	2020-03-07	3	NA	0
Maryland	2020-03-08	3	NA	0
Maryland	2020-03-09	5	NA	0
Maryland	2020-03-10	6	NA	0
Maryland	2020-03-11	9	NA	0
Maryland	2020-03-12	12	NA	0
Maryland	2020-03-13	17	NA	0
Maryland	2020-03-14	26	NA	0
Maryland	2020-03-15	31	NA	0
Maryland	2020-03-16	37	NA	0
Maryland	2020-03-17	57	NA	0
Maryland	2020-03-18	85	NA	0
Maryland	2020-03-19	107	NA	1
Maryland	2020-03-20	149	NA	1
Maryland	2020-03-21	190	NA	2
Maryland	2020-03-22	244	NA	3
Maryland	2020-03-23	288	NA	3
Maryland	2020-03-24	349	NA	3
Maryland	2020-03-25	423	NA	4
Maryland	2020-03-26	580	NA	4
Maryland	2020-03-27	774	25	5
Maryland	2020-03-28	992	NA	5
Maryland	2020-03-29	1239	NA	10
Maryland	2020-03-30	1413	NA	15
Maryland	2020-03-31	1660	NA	18
Maryland	2020-04-01	1985	NA	31
Maryland	2020-04-02	2331	81	36
Maryland	2020-04-03	2758	159	42
Maryland	2020-04-04	3125	159	53
Massachusetts	2020-03-04	2	NA	0
Massachusetts	2020-03-05	2	NA	0
Massachusetts	2020-03-06	8	NA	0
Massachusetts	2020-03-07	13	NA	0
Massachusetts	2020-03-08	13	NA	0
Massachusetts	2020-03-09	41	NA	0
Massachusetts	2020-03-10	92	NA	0
Massachusetts	2020-03-11	92	NA	0
Massachusetts	2020-03-12	95	NA	0
Massachusetts	2020-03-13	123	NA	0
Massachusetts	2020-03-14	138	NA	0
Massachusetts	2020-03-15	138	NA	0
Massachusetts	2020-03-16	164	NA	0
Massachusetts	2020-03-17	218	NA	0
Massachusetts	2020-03-18	256	NA	0
Massachusetts	2020-03-19	328	NA	0
Massachusetts	2020-03-20	413	NA	1
Massachusetts	2020-03-21	525	NA	1
Massachusetts	2020-03-22	646	NA	5
Massachusetts	2020-03-23	777	NA	9
Massachusetts	2020-03-24	1159	NA	11
Massachusetts	2020-03-25	1838	NA	15
Massachusetts	2020-03-26	2417	NA	25
Massachusetts	2020-03-27	3240	NA	35
Massachusetts	2020-03-28	4257	NA	44
Massachusetts	2020-03-29	4955	NA	48
Massachusetts	2020-03-30	5752	NA	56
Massachusetts	2020-03-31	6620	NA	89
Massachusetts	2020-04-01	7738	NA	122
Massachusetts	2020-04-02	8966	NA	154
Massachusetts	2020-04-03	10402	NA	192
Massachusetts	2020-04-04	11736	NA	216
Michigan	2020-03-04	0	NA	0
Michigan	2020-03-05	0	NA	0
Michigan	2020-03-06	0	NA	0
Michigan	2020-03-07	0	NA	0
Michigan	2020-03-08	0	NA	0
Michigan	2020-03-09	0	NA	0
Michigan	2020-03-10	0	NA	0
Michigan	2020-03-11	2	NA	0
Michigan	2020-03-12	2	NA	0
Michigan	2020-03-13	16	NA	0
Michigan	2020-03-14	25	NA	0
Michigan	2020-03-15	33	NA	0
Michigan	2020-03-16	53	NA	0
Michigan	2020-03-17	65	NA	0
Michigan	2020-03-18	80	NA	0
Michigan	2020-03-19	336	NA	3
Michigan	2020-03-20	549	NA	3
Michigan	2020-03-21	787	NA	5
Michigan	2020-03-22	1035	NA	8
Michigan	2020-03-23	1328	NA	15
Michigan	2020-03-24	1791	NA	24
Michigan	2020-03-25	2294	NA	43
Michigan	2020-03-26	2856	NA	60
Michigan	2020-03-27	3657	NA	92
Michigan	2020-03-28	3657	NA	92
Michigan	2020-03-29	5486	NA	132
Michigan	2020-03-30	6498	NA	184
Michigan	2020-03-31	7615	NA	259
Michigan	2020-04-01	9334	NA	337
Michigan	2020-04-02	10791	NA	417
Michigan	2020-04-03	12744	NA	479
Michigan	2020-04-04	14225	NA	540
Minnesota	2020-03-04	0	NA	0
Minnesota	2020-03-05	0	NA	0
Minnesota	2020-03-06	0	NA	0
Minnesota	2020-03-07	1	NA	0
Minnesota	2020-03-08	1	NA	0
Minnesota	2020-03-09	2	NA	0
Minnesota	2020-03-10	3	NA	0
Minnesota	2020-03-11	5	NA	0
Minnesota	2020-03-12	9	NA	0
Minnesota	2020-03-13	14	NA	0
Minnesota	2020-03-14	21	NA	0
Minnesota	2020-03-15	35	NA	0
Minnesota	2020-03-16	54	NA	0
Minnesota	2020-03-17	60	NA	0
Minnesota	2020-03-18	77	NA	0
Minnesota	2020-03-19	89	NA	0
Minnesota	2020-03-20	115	NA	0
Minnesota	2020-03-21	138	NA	1
Minnesota	2020-03-22	169	NA	1
Minnesota	2020-03-23	235	NA	1
Minnesota	2020-03-24	262	NA	1
Minnesota	2020-03-25	287	NA	1
Minnesota	2020-03-26	346	NA	2
Minnesota	2020-03-27	398	NA	4
Minnesota	2020-03-28	441	NA	5
Minnesota	2020-03-29	503	NA	9
Minnesota	2020-03-30	576	NA	10
Minnesota	2020-03-31	629	NA	12
Minnesota	2020-04-01	689	NA	17
Minnesota	2020-04-02	742	NA	18
Minnesota	2020-04-03	789	NA	22
Minnesota	2020-04-04	865	NA	24
Mississippi	2020-03-04	0	NA	0
Mississippi	2020-03-05	0	NA	0
Mississippi	2020-03-06	0	NA	0
Mississippi	2020-03-07	0	NA	0
Mississippi	2020-03-08	0	NA	0
Mississippi	2020-03-09	0	NA	0
Mississippi	2020-03-10	0	NA	0
Mississippi	2020-03-11	0	NA	0
Mississippi	2020-03-12	1	NA	0
Mississippi	2020-03-13	4	NA	0
Mississippi	2020-03-14	6	NA	0
Mississippi	2020-03-15	10	NA	0
Mississippi	2020-03-16	12	NA	0
Mississippi	2020-03-17	21	NA	0
Mississippi	2020-03-18	34	NA	0
Mississippi	2020-03-19	50	NA	0
Mississippi	2020-03-20	80	NA	1
Mississippi	2020-03-21	140	NA	1
Mississippi	2020-03-22	207	NA	1
Mississippi	2020-03-23	249	NA	1
Mississippi	2020-03-24	320	NA	1
Mississippi	2020-03-25	377	NA	2
Mississippi	2020-03-26	485	NA	6
Mississippi	2020-03-27	579	NA	8
Mississippi	2020-03-28	663	NA	13
Mississippi	2020-03-29	758	NA	14
Mississippi	2020-03-30	847	NA	16
Mississippi	2020-03-31	937	NA	20
Mississippi	2020-04-01	1073	NA	22
Mississippi	2020-04-02	1177	NA	26
Mississippi	2020-04-03	1358	NA	29
Mississippi	2020-04-04	1455	NA	35
Missouri	2020-03-04	0	NA	0
Missouri	2020-03-05	0	NA	0
Missouri	2020-03-06	0	NA	0
Missouri	2020-03-07	0	NA	0
Missouri	2020-03-08	1	NA	0
Missouri	2020-03-09	1	NA	0
Missouri	2020-03-10	1	NA	0
Missouri	2020-03-11	1	NA	0
Missouri	2020-03-12	1	NA	0
Missouri	2020-03-13	2	NA	0
Missouri	2020-03-14	4	NA	0
Missouri	2020-03-15	5	NA	0
Missouri	2020-03-16	6	NA	0
Missouri	2020-03-17	8	NA	0
Missouri	2020-03-18	13	NA	0
Missouri	2020-03-19	24	NA	1
Missouri	2020-03-20	47	NA	1
Missouri	2020-03-21	73	NA	3
Missouri	2020-03-22	90	NA	3
Missouri	2020-03-23	183	NA	3
Missouri	2020-03-24	183	NA	3
Missouri	2020-03-25	356	NA	8
Missouri	2020-03-26	502	NA	8
Missouri	2020-03-27	669	NA	8
Missouri	2020-03-28	838	NA	10
Missouri	2020-03-29	838	NA	10
Missouri	2020-03-30	1031	NA	13
Missouri	2020-03-31	1327	NA	14
Missouri	2020-04-01	1581	NA	18
Missouri	2020-04-02	1834	NA	19
Missouri	2020-04-03	2113	NA	19
Missouri	2020-04-04	2291	NA	24
Montana	2020-03-04	0	NA	0
Montana	2020-03-05	0	NA	0
Montana	2020-03-06	0		0
Montana	2020-03-07	0	NA	0
Montana	2020-03-08	0	NA	0
Montana	2020-03-09	0	NA	0
Montana	2020-03-10	0	NA	0
Montana	2020-03-11	0	NA	0
Montana	2020-03-12	1	NA	0
Montana	2020-03-13	1	NA	0
Montana	2020-03-14	5	NA	0
Montana	2020-03-15	7	NA	0
Montana	2020-03-16	7	NA	0
Montana	2020-03-17	8	NA	0
Montana	2020-03-18	10	NA	0
Montana	2020-03-19	12	NA	0
Montana	2020-03-20	16	NA	0
Montana	2020-03-21	20	NA	0
Montana	2020-03-22	31	NA	0
Montana	2020-03-23	34	NA	0
Montana	2020-03-24	46	NA	0
Montana	2020-03-25	53	NA	0
Montana	2020-03-26	71	NA	0
Montana	2020-03-27	108	NA	0
Montana	2020-03-28	129	NA	1
Montana	2020-03-29	154	NA	1
Montana	2020-03-30	171	NA	4
Montana	2020-03-31	184	NA	4
Montana	2020-04-01	208	NA	5
Montana	2020-04-02	227	NA	5
Montana	2020-04-03	243	NA	5
Montana	2020-04-04	265	NA	5
Nebraska	2020-03-04	0	NA	0
Nebraska	2020-03-05	0	NA	0
Nebraska	2020-03-06	0	NA	0
Nebraska	2020-03-07	1	NA	0
Nebraska	2020-03-08	1	NA	0
Nebraska	2020-03-09	3	NA	0
Nebraska	2020-03-10	3	NA	0
Nebraska	2020-03-11	5	NA	0
Nebraska	2020-03-12	10	NA	0
Nebraska	2020-03-13	13	NA	0
Nebraska	2020-03-14	14	NA	0
Nebraska	2020-03-15	17	NA	0
Nebraska	2020-03-16	18	NA	0
Nebraska	2020-03-17	21	NA	0
Nebraska	2020-03-18	24	NA	0
Nebraska	2020-03-19	27	NA	0
Nebraska	2020-03-20	32	NA	0
Nebraska	2020-03-21	38	NA	0
Nebraska	2020-03-22	48	NA	0
Nebraska	2020-03-23	50	NA	0
Nebraska	2020-03-24	52	NA	0
Nebraska	2020-03-25	61	NA	0
Nebraska	2020-03-26	73	NA	0
Nebraska	2020-03-27	85	NA	0
Nebraska	2020-03-28	96	NA	2
Nebraska	2020-03-29	108	NA	2
Nebraska	2020-03-30	145	NA	2
Nebraska	2020-03-31	172	NA	3
Nebraska	2020-04-01	210	NA	4
Nebraska	2020-04-02	246	NA	5
Nebraska	2020-04-03	279	NA	6
Nebraska	2020-04-04	321	NA	6
Nevada	2020-03-04	0	NA	0
Nevada	2020-03-05	1	NA	0
Nevada	2020-03-06	1	NA	0
Nevada	2020-03-07	1	NA	0
Nevada	2020-03-08	1	NA	0
Nevada	2020-03-09	1	NA	0
Nevada	2020-03-10	0	NA	0
Nevada	2020-03-11	5	NA	0
Nevada	2020-03-12	7	NA	0
Nevada	2020-03-13	11	NA	0
Nevada	2020-03-14	20	NA	0
Nevada	2020-03-15	21	NA	0
Nevada	2020-03-16	45	NA	1
Nevada	2020-03-17	55	NA	1
Nevada	2020-03-18	55	NA	1
Nevada	2020-03-19	95	NA	1
Nevada	2020-03-20	109	NA	1
Nevada	2020-03-21	124	NA	2
Nevada	2020-03-22	190	NA	2
Nevada	2020-03-23	245	NA	4
Nevada	2020-03-24	278	NA	4
Nevada	2020-03-25	321	NA	6
Nevada	2020-03-26	420	NA	10
Nevada	2020-03-27	535	NA	10
Nevada	2020-03-28	621	NA	10
Nevada	2020-03-29	738	NA	14
Nevada	2020-03-30	1008	NA	15
Nevada	2020-03-31	1113	NA	17
Nevada	2020-04-01	1279	NA	26
Nevada	2020-04-02	1458	NA	38
Nevada	2020-04-03	1514	NA	43
Nevada	2020-04-04	1742	NA	46
New Hampshire	2020-03-04	2	NA	0
New Hampshire	2020-03-05	2	NA	0
New Hampshire	2020-03-06	2	NA	0
New Hampshire	2020-03-07	2	NA	0
New Hampshire	2020-03-08	4	NA	0
New Hampshire	2020-03-09	4	NA	0
New Hampshire	2020-03-10	4	NA	0
New Hampshire	2020-03-11	4	NA	0
New Hampshire	2020-03-12	6	NA	0
New Hampshire	2020-03-13	6	NA	0
New Hampshire	2020-03-14	7	NA	0
New Hampshire	2020-03-15	13	NA	0
New Hampshire	2020-03-16	13	NA	0
New Hampshire	2020-03-17	17	NA	0
New Hampshire	2020-03-18	26	NA	0
New Hampshire	2020-03-19	39	NA	0
New Hampshire	2020-03-20	44	NA	0
New Hampshire	2020-03-21	55	NA	0
New Hampshire	2020-03-22	65	NA	0
New Hampshire	2020-03-23	78	NA	0
New Hampshire	2020-03-24	101	NA	1
New Hampshire	2020-03-25	108	NA	1
New Hampshire	2020-03-26	137	NA	1
New Hampshire	2020-03-27	158	NA	1
New Hampshire	2020-03-28	187	NA	2
New Hampshire	2020-03-29	214	NA	2
New Hampshire	2020-03-30	314	NA	3
New Hampshire	2020-03-31	314	NA	3
New Hampshire	2020-04-01	415	56	4
New Hampshire	2020-04-02	415	91	4
New Hampshire	2020-04-03	479	101	5
New Hampshire	2020-04-04	540	144	7
New Jersey	2020-03-04	0	NA	-1
New Jersey	2020-03-05	1	NA	0
New Jersey	2020-03-06	1	NA	0
New Jersey	2020-03-07	4	NA	0
New Jersey	2020-03-08	6	NA	0
New Jersey	2020-03-09	11	NA	0
New Jersey	2020-03-10	15	NA	0
New Jersey	2020-03-11	24	NA	1
New Jersey	2020-03-12	30	NA	1
New Jersey	2020-03-13	50	NA	1
New Jersey	2020-03-14	50	NA	1
New Jersey	2020-03-15	98	NA	2
New Jersey	2020-03-16	178	NA	2
New Jersey	2020-03-17	267	NA	3
New Jersey	2020-03-18	427	NA	5
New Jersey	2020-03-19	742	NA	9
New Jersey	2020-03-20	890	NA	11
New Jersey	2020-03-21	1327	NA	16
New Jersey	2020-03-22	1914	NA	20
New Jersey	2020-03-23	2844	NA	27
New Jersey	2020-03-24	3675	NA	44
New Jersey	2020-03-25	4402	NA	62
New Jersey	2020-03-26	6876	NA	81
New Jersey	2020-03-27	8825	NA	108
New Jersey	2020-03-28	11124	NA	140
New Jersey	2020-03-29	13386	NA	161
New Jersey	2020-03-30	16636	NA	198
New Jersey	2020-03-31	18696	NA	267
New Jersey	2020-04-01	22255	NA	355
New Jersey	2020-04-02	25590	NA	537
New Jersey	2020-04-03	29895	NA	646
New Jersey	2020-04-04	34124	NA	846
New Mexico	2020-03-04	0	NA	0
New Mexico	2020-03-05	0	NA	0
New Mexico	2020-03-06	0	NA	0
New Mexico	2020-03-07	0	NA	0
New Mexico	2020-03-08	0	NA	0
New Mexico	2020-03-09	0	NA	0
New Mexico	2020-03-10	0	NA	0
New Mexico	2020-03-11	3	NA	0
New Mexico	2020-03-12	5	NA	0
New Mexico	2020-03-13	10	NA	0
New Mexico	2020-03-14	10	NA	0
New Mexico	2020-03-15	13	NA	0
New Mexico	2020-03-16	17	NA	0
New Mexico	2020-03-17	23	NA	0
New Mexico	2020-03-18	28	NA	0
New Mexico	2020-03-19	35	NA	0
New Mexico	2020-03-20	43	NA	0
New Mexico	2020-03-21	57	NA	0
New Mexico	2020-03-22	57	NA	0
New Mexico	2020-03-23	65	NA	0
New Mexico	2020-03-24	83	NA	0
New Mexico	2020-03-25	100	NA	1
New Mexico	2020-03-26	112	NA	1
New Mexico	2020-03-27	136	NA	1
New Mexico	2020-03-28	191	NA	1
New Mexico	2020-03-29	237	2	2
New Mexico	2020-03-30	237	26	2
New Mexico	2020-03-31	281	26	4
New Mexico	2020-04-01	315	26	5
New Mexico	2020-04-02	363	26	6
New Mexico	2020-04-03	403	26	7
New Mexico	2020-04-04	495	26	10
New York	2020-03-04	6	NA	0
New York	2020-03-05	22	NA	0
New York	2020-03-06	33	NA	0
New York	2020-03-07	76	NA	0
New York	2020-03-08	105	NA	0
New York	2020-03-09	142	NA	0
New York	2020-03-10	173	NA	0
New York	2020-03-11	216	NA	0
New York	2020-03-12	216	NA	0
New York	2020-03-13	421	NA	0
New York	2020-03-14	524	NA	0
New York	2020-03-15	729	NA	3
New York	2020-03-16	950	NA	7
New York	2020-03-17	1700	NA	7
New York	2020-03-18	2382	NA	12
New York	2020-03-19	4152	NA	12
New York	2020-03-20	7102	NA	35
New York	2020-03-21	10356	NA	44
New York	2020-03-22	15168	NA	114
New York	2020-03-23	20875	NA	114
New York	2020-03-24	25665	NA	210
New York	2020-03-25	30811	NA	285
New York	2020-03-26	37258	NA	385
New York	2020-03-27	44635	2045	519
New York	2020-03-28	52318	2726	728
New York	2020-03-29	59513	3572	965
New York	2020-03-30	66497	4204	1218
New York	2020-03-31	75795	4975	1550
New York	2020-04-01	83712	6142	1941
New York	2020-04-02	92381	7434	2373
New York	2020-04-03	102863	8886	2935
New York	2020-04-04	113704	10478	3565
North Carolina	2020-03-04	1	NA	0
North Carolina	2020-03-05	1	NA	0
North Carolina	2020-03-06	2	NA	0
North Carolina	2020-03-07	2	NA	0
North Carolina	2020-03-08	2	NA	0
North Carolina	2020-03-09	2	NA	0
North Carolina	2020-03-10	7	NA	0
North Carolina	2020-03-11	7	NA	0
North Carolina	2020-03-12	12	NA	0
North Carolina	2020-03-13	15	NA	0
North Carolina	2020-03-14	23	NA	0
North Carolina	2020-03-15	32	NA	0
North Carolina	2020-03-16	33	NA	0
North Carolina	2020-03-17	40	NA	0
North Carolina	2020-03-18	63	NA	0
North Carolina	2020-03-19	97	NA	0
North Carolina	2020-03-20	137	NA	0
North Carolina	2020-03-21	184	NA	0
North Carolina	2020-03-22	255	NA	0
North Carolina	2020-03-23	297	NA	0
North Carolina	2020-03-24	398	NA	0
North Carolina	2020-03-25	504	NA	1
North Carolina	2020-03-26	636	NA	2
North Carolina	2020-03-27	763	NA	3
North Carolina	2020-03-28	935	NA	4
North Carolina	2020-03-29	1040	NA	4
North Carolina	2020-03-30	1307	NA	6
North Carolina	2020-03-31	1498	NA	8
North Carolina	2020-04-01	1584	NA	10
North Carolina	2020-04-02	1857	NA	16
North Carolina	2020-04-03	2093	NA	19
North Carolina	2020-04-04	2402	NA	24
North Dakota	2020-03-04	0	NA	NA
North Dakota	2020-03-05	0	NA	NA
North Dakota	2020-03-06	0	NA	NA
North Dakota	2020-03-07	0	NA	0
North Dakota	2020-03-08	0	NA	0
North Dakota	2020-03-09	0	NA	0
North Dakota	2020-03-10	0	NA	0
North Dakota	2020-03-11	0	NA	0
North Dakota	2020-03-12	1	NA	0
North Dakota	2020-03-13	1	NA	0
North Dakota	2020-03-14	1	NA	0
North Dakota	2020-03-15	1	NA	0
North Dakota	2020-03-16	1	NA	0
North Dakota	2020-03-17	3	NA	0
North Dakota	2020-03-18	6	NA	0
North Dakota	2020-03-19	15	NA	0
North Dakota	2020-03-20	20	NA	0
North Dakota	2020-03-21	28	NA	0
North Dakota	2020-03-22	28	NA	0
North Dakota	2020-03-23	30	NA	0
North Dakota	2020-03-24	34	NA	0
North Dakota	2020-03-25	39	NA	0
North Dakota	2020-03-26	52	NA	0
North Dakota	2020-03-27	65	15	0
North Dakota	2020-03-28	83	16	1
North Dakota	2020-03-29	98	18	1
North Dakota	2020-03-30	109	19	2
North Dakota	2020-03-31	126	30	3
North Dakota	2020-04-01	142	34	3
North Dakota	2020-04-02	159	43	3
North Dakota	2020-04-03	173	55	3
North Dakota	2020-04-04	186	63	3
Ohio	2020-03-04	0	NA	0
Ohio	2020-03-05	0	NA	0
Ohio	2020-03-06	0	NA	0
Ohio	2020-03-07	0	NA	0
Ohio	2020-03-08	0	NA	0
Ohio	2020-03-09	3	NA	0
Ohio	2020-03-10	3	NA	0
Ohio	2020-03-11	4	NA	0
Ohio	2020-03-12	5	NA	0
Ohio	2020-03-13	13	NA	0
Ohio	2020-03-14	13	NA	0
Ohio	2020-03-15	36	NA	0
Ohio	2020-03-16	50	NA	0
Ohio	2020-03-17	67	NA	0
Ohio	2020-03-18	88	NA	0
Ohio	2020-03-19	119	NA	0
Ohio	2020-03-20	169	NA	1
Ohio	2020-03-21	247	NA	3
Ohio	2020-03-22	351	NA	3
Ohio	2020-03-23	442	NA	6
Ohio	2020-03-24	564	NA	8
Ohio	2020-03-25	704	NA	10
Ohio	2020-03-26	867	NA	15
Ohio	2020-03-27	1137	NA	19
Ohio	2020-03-28	1406	NA	25
Ohio	2020-03-29	1653	NA	29
Ohio	2020-03-30	1933	NA	39
Ohio	2020-03-31	2199	NA	55
Ohio	2020-04-01	2547	NA	65
Ohio	2020-04-02	2902	NA	81
Ohio	2020-04-03	3312	NA	91
Ohio	2020-04-04	3739	NA	102
Oklahoma	2020-03-04	0	NA	0
Oklahoma	2020-03-05	0	NA	0
Oklahoma	2020-03-06	0	NA	0
Oklahoma	2020-03-07	1	NA	0
Oklahoma	2020-03-08	1	NA	0
Oklahoma	2020-03-09	1	NA	0
Oklahoma	2020-03-10	2	NA	0
Oklahoma	2020-03-11	2	NA	0
Oklahoma	2020-03-12	3	NA	0
Oklahoma	2020-03-13	3	NA	0
Oklahoma	2020-03-14	4	NA	0
Oklahoma	2020-03-15	9	NA	0
Oklahoma	2020-03-16	10	NA	0
Oklahoma	2020-03-17	17	NA	0
Oklahoma	2020-03-18	29	NA	0
Oklahoma	2020-03-19	44	NA	1
Oklahoma	2020-03-20	49	NA	1
Oklahoma	2020-03-21	53	NA	1
Oklahoma	2020-03-22	67	NA	2
Oklahoma	2020-03-23	81	NA	2
Oklahoma	2020-03-24	106	NA	3
Oklahoma	2020-03-25	164	NA	5
Oklahoma	2020-03-26	248	NA	7
Oklahoma	2020-03-27	322	NA	8
Oklahoma	2020-03-28	377	NA	15
Oklahoma	2020-03-29	429	NA	16
Oklahoma	2020-03-30	481	NA	17
Oklahoma	2020-03-31	565	NA	23
Oklahoma	2020-04-01	719	NA	30
Oklahoma	2020-04-02	879	NA	34
Oklahoma	2020-04-03	988	NA	38
Oklahoma	2020-04-04	1159	NA	42
Oregon	2020-03-04	3	NA	0
Oregon	2020-03-05	3	NA	0
Oregon	2020-03-06	3	NA	0
Oregon	2020-03-07	7	NA	0
Oregon	2020-03-08	14	NA	0
Oregon	2020-03-09	14	NA	0
Oregon	2020-03-10	15	NA	0
Oregon	2020-03-11	19	NA	0
Oregon	2020-03-12	19	NA	0
Oregon	2020-03-13	30	NA	0
Oregon	2020-03-14	30	NA	0
Oregon	2020-03-15	36	NA	0
Oregon	2020-03-16	39	NA	0
Oregon	2020-03-17	47	NA	0
Oregon	2020-03-18	75	NA	3
Oregon	2020-03-19	88	NA	3
Oregon	2020-03-20	114	NA	3
Oregon	2020-03-21	114	NA	3
Oregon	2020-03-22	161	NA	4
Oregon	2020-03-23	191	NA	5
Oregon	2020-03-24	209	NA	8
Oregon	2020-03-25	209	NA	8
Oregon	2020-03-26	327	NA	11
Oregon	2020-03-27	414	NA	12
Oregon	2020-03-28	479	NA	13
Oregon	2020-03-29	548	NA	13
Oregon	2020-03-30	606	NA	16
Oregon	2020-03-31	690	NA	18
Oregon	2020-04-01	736	NA	18
Oregon	2020-04-02	826	NA	19
Oregon	2020-04-03	899	NA	21
Oregon	2020-04-04	899	NA	22
Pennsylvania	2020-03-04	0	NA	0
Pennsylvania	2020-03-05	0	NA	0
Pennsylvania	2020-03-06	2	NA	0
Pennsylvania	2020-03-07	2	NA	0
Pennsylvania	2020-03-08	4	NA	0
Pennsylvania	2020-03-09	7	NA	0
Pennsylvania	2020-03-10	12	NA	0
Pennsylvania	2020-03-11	15	NA	0
Pennsylvania	2020-03-12	22	NA	0
Pennsylvania	2020-03-13	33	NA	0
Pennsylvania	2020-03-14	47	NA	0
Pennsylvania	2020-03-15	63	NA	0
Pennsylvania	2020-03-16	76	NA	0
Pennsylvania	2020-03-17	96	NA	0
Pennsylvania	2020-03-18	133	NA	0
Pennsylvania	2020-03-19	185	NA	1
Pennsylvania	2020-03-20	268	NA	1
Pennsylvania	2020-03-21	371	NA	2
Pennsylvania	2020-03-22	479	NA	2
Pennsylvania	2020-03-23	644	NA	6
Pennsylvania	2020-03-24	851	NA	7
Pennsylvania	2020-03-25	1127	NA	11
Pennsylvania	2020-03-26	1687	NA	16
Pennsylvania	2020-03-27	2218	NA	22
Pennsylvania	2020-03-28	2751	NA	34
Pennsylvania	2020-03-29	3394	NA	38
Pennsylvania	2020-03-30	4087	NA	49
Pennsylvania	2020-03-31	4843	NA	63
Pennsylvania	2020-04-01	5805	NA	74
Pennsylvania	2020-04-02	7016	NA	90
Pennsylvania	2020-04-03	8420	NA	102
Pennsylvania	2020-04-04	10017	NA	136
Rhode Island	2020-03-04	0	NA	0
Rhode Island	2020-03-05	0	NA	0
Rhode Island	2020-03-06	0	NA	0
Rhode Island	2020-03-07	2	NA	0
Rhode Island	2020-03-08	3	NA	0
Rhode Island	2020-03-09	3	NA	0
Rhode Island	2020-03-10	3	NA	0
Rhode Island	2020-03-11	5	NA	0
Rhode Island	2020-03-12	5	NA	0
Rhode Island	2020-03-13	14	NA	0
Rhode Island	2020-03-14	20	NA	0
Rhode Island	2020-03-15	20	NA	0
Rhode Island	2020-03-16	21	NA	0
Rhode Island	2020-03-17	21	NA	0
Rhode Island	2020-03-18	33	NA	0
Rhode Island	2020-03-19	33	NA	0
Rhode Island	2020-03-20	54	NA	0
Rhode Island	2020-03-21	66	NA	0
Rhode Island	2020-03-22	83	NA	0
Rhode Island	2020-03-23	106	NA	0
Rhode Island	2020-03-24	106	NA	0
Rhode Island	2020-03-25	124	NA	0
Rhode Island	2020-03-26	165	NA	0
Rhode Island	2020-03-27	165	NA	0
Rhode Island	2020-03-28	203	NA	0
Rhode Island	2020-03-29	294	NA	3
Rhode Island	2020-03-30	408	NA	4
Rhode Island	2020-03-31	488	35	8
Rhode Island	2020-04-01	566	35	10
Rhode Island	2020-04-02	657	35	12
Rhode Island	2020-04-03	711	35	14
Rhode Island	2020-04-04	806	35	17
South Carolina	2020-03-04	0	NA	0
South Carolina	2020-03-05	0	NA	0
South Carolina	2020-03-06	0	NA	0
South Carolina	2020-03-07	2	NA	0
South Carolina	2020-03-08	2	NA	0
South Carolina	2020-03-09	7	NA	0
South Carolina	2020-03-10	7	NA	0
South Carolina	2020-03-11	9	NA	0
South Carolina	2020-03-12	10	NA	0
South Carolina	2020-03-13	12	NA	0
South Carolina	2020-03-14	13	NA	0
South Carolina	2020-03-15	19	NA	0
South Carolina	2020-03-16	28	NA	1
South Carolina	2020-03-17	33	NA	1
South Carolina	2020-03-18	60	NA	1
South Carolina	2020-03-19	60	NA	1
South Carolina	2020-03-20	81	NA	1
South Carolina	2020-03-21	152	NA	1
South Carolina	2020-03-22	195	NA	3
South Carolina	2020-03-23	299	NA	5
South Carolina	2020-03-24	298	NA	5
South Carolina	2020-03-25	424	NA	7
South Carolina	2020-03-26	456	NA	9
South Carolina	2020-03-27	456	NA	9
South Carolina	2020-03-28	539	NA	13
South Carolina	2020-03-29	774	NA	16
South Carolina	2020-03-30	925	NA	18
South Carolina	2020-03-31	1083	NA	22
South Carolina	2020-04-01	1293	NA	26
South Carolina	2020-04-02	1554	NA	31
South Carolina	2020-04-03	1554	NA	31
South Carolina	2020-04-04	1917	NA	40
South Dakota	2020-03-04	0	NA	0
South Dakota	2020-03-05	0	NA	0
South Dakota	2020-03-06	0	NA	0
South Dakota	2020-03-07	0	NA	0
South Dakota	2020-03-08	0	NA	0
South Dakota	2020-03-09	0	NA	0
South Dakota	2020-03-10	0	NA	0
South Dakota	2020-03-11	5	NA	0
South Dakota	2020-03-12	8	NA	0
South Dakota	2020-03-13	9	NA	0
South Dakota	2020-03-14	9	NA	0
South Dakota	2020-03-15	9	NA	0
South Dakota	2020-03-16	10	NA	0
South Dakota	2020-03-17	11	NA	0
South Dakota	2020-03-18	11	NA	1
South Dakota	2020-03-19	11	NA	1
South Dakota	2020-03-20	14	NA	1
South Dakota	2020-03-21	14	NA	1
South Dakota	2020-03-22	21	NA	1
South Dakota	2020-03-23	28	NA	1
South Dakota	2020-03-24	30	NA	1
South Dakota	2020-03-25	41	NA	1
South Dakota	2020-03-26	46	16	1
South Dakota	2020-03-27	58	21	1
South Dakota	2020-03-28	68	26	1
South Dakota	2020-03-29	90	29	1
South Dakota	2020-03-30	101	34	1
South Dakota	2020-03-31	108	44	1
South Dakota	2020-04-01	129	51	2
South Dakota	2020-04-02	165	57	2
South Dakota	2020-04-03	187	69	2
South Dakota	2020-04-04	212	76	2
Tennessee	2020-03-04	0	NA	0
Tennessee	2020-03-05	1	NA	0
Tennessee	2020-03-06	1	NA	0
Tennessee	2020-03-07	1	NA	0
Tennessee	2020-03-08	3	NA	0
Tennessee	2020-03-09	3	NA	0
Tennessee	2020-03-10	7	NA	0
Tennessee	2020-03-11	7	NA	0
Tennessee	2020-03-12	18	NA	0
Tennessee	2020-03-13	26	NA	0
Tennessee	2020-03-14	32	NA	0
Tennessee	2020-03-15	39	NA	0
Tennessee	2020-03-16	52	NA	0
Tennessee	2020-03-17	73	NA	0
Tennessee	2020-03-18	98	NA	0
Tennessee	2020-03-19	154	NA	0
Tennessee	2020-03-20	228	NA	0
Tennessee	2020-03-21	371	NA	0
Tennessee	2020-03-22	505	NA	0
Tennessee	2020-03-23	615	NA	2
Tennessee	2020-03-24	667	NA	2
Tennessee	2020-03-25	784	NA	3
Tennessee	2020-03-26	957	NA	3
Tennessee	2020-03-27	1203	NA	6
Tennessee	2020-03-28	1373	NA	6
Tennessee	2020-03-29	1537	NA	7
Tennessee	2020-03-30	1834	NA	13
Tennessee	2020-03-31	2239	121	23
Tennessee	2020-04-01	2683	137	24
Tennessee	2020-04-02	2845	220	32
Tennessee	2020-04-03	3067	248	37
Tennessee	2020-04-04	3321	416	43
Texas	2020-03-04	1	NA	0
Texas	2020-03-05	1	NA	0
Texas	2020-03-06	5	NA	0
Texas	2020-03-07	8	NA	0
Texas	2020-03-08	8	NA	0
Texas	2020-03-09	12	NA	0
Texas	2020-03-10	13	NA	0
Texas	2020-03-11	21	NA	0
Texas	2020-03-12	23	NA	0
Texas	2020-03-13	39	NA	0
Texas	2020-03-14	51	NA	0
Texas	2020-03-15	56	NA	0
Texas	2020-03-16	57	NA	0
Texas	2020-03-17	64	NA	1
Texas	2020-03-18	83	NA	2
Texas	2020-03-19	143	NA	3
Texas	2020-03-20	194	NA	5
Texas	2020-03-21	304	NA	5
Texas	2020-03-22	334	NA	5
Texas	2020-03-23	352	NA	8
Texas	2020-03-24	410	NA	9
Texas	2020-03-25	974	NA	12
Texas	2020-03-26	1396	NA	18
Texas	2020-03-27	1731	NA	23
Texas	2020-03-28	2052	NA	27
Texas	2020-03-29	2552	NA	34
Texas	2020-03-30	2877	38	34
Texas	2020-03-31	3266	38	41
Texas	2020-04-01	3997	38	58
Texas	2020-04-02	4669	38	70
Texas	2020-04-03	5330	38	90
Texas	2020-04-04	6110	38	105
Utah	2020-03-04	0	NA	0
Utah	2020-03-05	0	NA	0
Utah	2020-03-06	0	NA	0
Utah	2020-03-07	1	NA	0
Utah	2020-03-08	1	NA	0
Utah	2020-03-09	1	NA	0
Utah	2020-03-10	2	NA	0
Utah	2020-03-11	2	NA	0
Utah	2020-03-12	4	NA	0
Utah	2020-03-13	6	NA	0
Utah	2020-03-14	6	NA	0
Utah	2020-03-15	28	NA	0
Utah	2020-03-16	39	NA	0
Utah	2020-03-17	51	NA	0
Utah	2020-03-18	63	NA	0
Utah	2020-03-19	78	NA	0
Utah	2020-03-20	112	NA	0
Utah	2020-03-21	136	NA	0
Utah	2020-03-22	181	NA	1
Utah	2020-03-23	257	NA	1
Utah	2020-03-24	299	NA	1
Utah	2020-03-25	346	NA	1
Utah	2020-03-26	402	NA	1
Utah	2020-03-27	480	NA	2
Utah	2020-03-28	602	NA	2
Utah	2020-03-29	719	NA	2
Utah	2020-03-30	806	NA	4
Utah	2020-03-31	887	NA	5
Utah	2020-04-01	1012	NA	7
Utah	2020-04-02	1074	NA	7
Utah	2020-04-03	1246	NA	7
Utah	2020-04-04	1428	NA	8
Vermont	2020-03-04	0	NA	0
Vermont	2020-03-05	0	NA	0
Vermont	2020-03-06	0	NA	0
Vermont	2020-03-07	0	NA	0
Vermont	2020-03-08	1	NA	0
Vermont	2020-03-09	1	NA	0
Vermont	2020-03-10	1	NA	0
Vermont	2020-03-11	1	NA	0
Vermont	2020-03-12	2	NA	0
Vermont	2020-03-13	2	NA	0
Vermont	2020-03-14	4	NA	0
Vermont	2020-03-15	4	NA	0
Vermont	2020-03-16	8	NA	0
Vermont	2020-03-17	10	NA	0
Vermont	2020-03-18	19	NA	0
Vermont	2020-03-19	22	NA	0
Vermont	2020-03-20	29	NA	2
Vermont	2020-03-21	29	NA	2
Vermont	2020-03-22	52	NA	2
Vermont	2020-03-23	75	NA	5
Vermont	2020-03-24	95	NA	7
Vermont	2020-03-25	123	NA	8
Vermont	2020-03-26	158	NA	9
Vermont	2020-03-27	184	NA	10
Vermont	2020-03-28	211	NA	12
Vermont	2020-03-29	235	NA	12
Vermont	2020-03-30	256	NA	12
Vermont	2020-03-31	293	15	13
Vermont	2020-04-01	321	15	16
Vermont	2020-04-02	338	15	17
Vermont	2020-04-03	389	15	17
Vermont	2020-04-04	461	15	20
Virginia	2020-03-04	0	NA	0
Virginia	2020-03-05	0	NA	0
Virginia	2020-03-06	0	NA	0
Virginia	2020-03-07	0	NA	0
Virginia	2020-03-08	2	NA	0
Virginia	2020-03-09	3	NA	0
Virginia	2020-03-10	8	NA	0
Virginia	2020-03-11	9	NA	0
Virginia	2020-03-12	17	NA	0
Virginia	2020-03-13	30	NA	0
Virginia	2020-03-14	30	NA	0
Virginia	2020-03-15	45	NA	1
Virginia	2020-03-16	51	NA	1
Virginia	2020-03-17	67	NA	1
Virginia	2020-03-18	77	NA	1
Virginia	2020-03-19	94	NA	2
Virginia	2020-03-20	114	NA	2
Virginia	2020-03-21	152	NA	2
Virginia	2020-03-22	219	NA	3
Virginia	2020-03-23	254	NA	6
Virginia	2020-03-24	290	NA	7
Virginia	2020-03-25	391	NA	9
Virginia	2020-03-26	460	NA	13
Virginia	2020-03-27	604	NA	14
Virginia	2020-03-28	739	NA	17
Virginia	2020-03-29	890	NA	22
Virginia	2020-03-30	1020	NA	25
Virginia	2020-03-31	1250	NA	27
Virginia	2020-04-01	1484	NA	34
Virginia	2020-04-02	1706	NA	41
Virginia	2020-04-03	2012	NA	46
Virginia	2020-04-04	2407	NA	52
Washington	2020-03-04	39	NA	10
Washington	2020-03-05	70	NA	11
Washington	2020-03-06	79	NA	14
Washington	2020-03-07	102	NA	16
Washington	2020-03-08	102	NA	18
Washington	2020-03-09	136	NA	22
Washington	2020-03-10	162	NA	24
Washington	2020-03-11	267	NA	24
Washington	2020-03-12	337	NA	29
Washington	2020-03-13	457	NA	31
Washington	2020-03-14	568	NA	37
Washington	2020-03-15	642	NA	40
Washington	2020-03-16	769	NA	42
Washington	2020-03-17	904	NA	48
Washington	2020-03-18	1012	NA	52
Washington	2020-03-19	1187	NA	66
Washington	2020-03-20	1376	NA	74
Washington	2020-03-21	1524	NA	83
Washington	2020-03-22	1793	NA	94
Washington	2020-03-23	1996	NA	95
Washington	2020-03-24	2221	NA	110
Washington	2020-03-25	2469	NA	123
Washington	2020-03-26	2580	NA	132
Washington	2020-03-27	3207	NA	147
Washington	2020-03-28	3723	NA	175
Washington	2020-03-29	4310	NA	189
Washington	2020-03-30	4896	NA	195
Washington	2020-03-31	4896	NA	195
Washington	2020-04-01	5634	NA	224
Washington	2020-04-02	5984	NA	247
Washington	2020-04-03	6585	NA	262
Washington	2020-04-04	6966	NA	284
West Virginia	2020-03-04	0	NA	0
West Virginia	2020-03-05	0	NA	0
West Virginia	2020-03-06	0	NA	0
West Virginia	2020-03-07	0	NA	0
West Virginia	2020-03-08	0	NA	0
West Virginia	2020-03-09	0	NA	0
West Virginia	2020-03-10	0	NA	0
West Virginia	2020-03-11	0	NA	0
West Virginia	2020-03-12	0	NA	0
West Virginia	2020-03-13	0	NA	0
West Virginia	2020-03-14	0	NA	0
West Virginia	2020-03-15	0	NA	0
West Virginia	2020-03-16	0	NA	0
West Virginia	2020-03-17	0	NA	0
West Virginia	2020-03-18	1	NA	0
West Virginia	2020-03-19	2	NA	0
West Virginia	2020-03-20	7	NA	0
West Virginia	2020-03-21	11	NA	0
West Virginia	2020-03-22	12	NA	0
West Virginia	2020-03-23	16	NA	0
West Virginia	2020-03-24	20	NA	0
West Virginia	2020-03-25	39	NA	0
West Virginia	2020-03-26	51	NA	0
West Virginia	2020-03-27	76	NA	0
West Virginia	2020-03-28	96	NA	0
West Virginia	2020-03-29	113	NA	0
West Virginia	2020-03-30	126	NA	1
West Virginia	2020-03-31	162	NA	1
West Virginia	2020-04-01	191	NA	1
West Virginia	2020-04-02	217	NA	2
West Virginia	2020-04-03	237	NA	2
West Virginia	2020-04-04	282	NA	2
Wisconsin	2020-03-04	1	NA	0
Wisconsin	2020-03-05	1	NA	0
Wisconsin	2020-03-06	1	NA	0
Wisconsin	2020-03-07	1	NA	0
Wisconsin	2020-03-08	1	NA	0
Wisconsin	2020-03-09	1	NA	0
Wisconsin	2020-03-10	2	NA	0
Wisconsin	2020-03-11	3	NA	0
Wisconsin	2020-03-12	8	NA	0
Wisconsin	2020-03-13	19	NA	0
Wisconsin	2020-03-14	19	NA	0
Wisconsin	2020-03-15	33	NA	0
Wisconsin	2020-03-16	47	NA	0
Wisconsin	2020-03-17	72	NA	0
Wisconsin	2020-03-18	106	NA	0
Wisconsin	2020-03-19	155	NA	0
Wisconsin	2020-03-20	206	NA	3
Wisconsin	2020-03-21	281	NA	4
Wisconsin	2020-03-22	385	NA	4
Wisconsin	2020-03-23	416	NA	5
Wisconsin	2020-03-24	457	NA	5
Wisconsin	2020-03-25	585	NA	7
Wisconsin	2020-03-26	707	NA	8
Wisconsin	2020-03-27	842	NA	13
Wisconsin	2020-03-28	989	NA	13
Wisconsin	2020-03-29	1112	NA	13
Wisconsin	2020-03-30	1221	NA	14
Wisconsin	2020-03-31	1351	NA	16
Wisconsin	2020-04-01	1550	NA	24
Wisconsin	2020-04-02	1730	NA	31
Wisconsin	2020-04-03	1912	NA	37
Wisconsin	2020-04-04	2112	NA	56
Wyoming	2020-03-04	0	NA	0
Wyoming	2020-03-05	0	NA	0
Wyoming	2020-03-06	0	NA	0
Wyoming	2020-03-07	0	NA	0
Wyoming	2020-03-08	0	NA	0
Wyoming	2020-03-09	0	NA	0
Wyoming	2020-03-10	0	NA	0
Wyoming	2020-03-11	0	NA	0
Wyoming	2020-03-12	1	NA	0
Wyoming	2020-03-13	1	NA	0
Wyoming	2020-03-14	2	NA	0
Wyoming	2020-03-15	3	NA	0
Wyoming	2020-03-16	3	NA	0
Wyoming	2020-03-17	10	NA	0
Wyoming	2020-03-18	15	NA	0
Wyoming	2020-03-19	18	NA	0
Wyoming	2020-03-20	19	NA	0
Wyoming	2020-03-21	23	NA	0
Wyoming	2020-03-22	24	NA	0
Wyoming	2020-03-23	26	NA	0
Wyoming	2020-03-24	29	NA	0
Wyoming	2020-03-25	44	7	0
Wyoming	2020-03-26	53	12	0
Wyoming	2020-03-27	70	17	0
Wyoming	2020-03-28	82	18	0
Wyoming	2020-03-29	86	20	0
Wyoming	2020-03-30	94	24	0
Wyoming	2020-03-31	109	26	0
Wyoming	2020-04-01	130	31	0
Wyoming	2020-04-02	150	31	0
Wyoming	2020-04-03	162	37	0
Wyoming	2020-04-04	187	49	0

## Sheet: India
Date	Kerala_I	Kerala_R	Kerala_D	Delhi_I	Delhi_R	Delhi_D	Telangana_I	Telangana_R	Telangana_D	Rajasthan_I	Rajasthan_R	Rajasthan_D	Haryana_I	Haryana_R	Haryana_D	UttarPradesh_I	UttarPradesh_R	UttarPradesh_D	Ladakh_I	Ladakh_R	Ladakh_D	TamilNadu_I	TamilNadu_R	TamilNadu_D	JammuandKashmir_I	JammuandKashmir_R	JammuandKashmir_D	Karnataka_I	Karnataka_R	Karnataka_D	Maharashtra_I	Maharashtra_R	Maharashtra_D	Punjab_I	Punjab_R	Punjab_D	AndhraPradesh_I	AndhraPradesh_R	AndhraPradesh_D	Uttarakhand_I	Uttarakhand_R	Uttarakhand_D	Odisha_I	Odisha_R	Odisha_D	Puducherry_I	Puducherry_R	Puducherry_D	WestBengal_I
30/01/2020	1	0	0	0	0	0	0	0	0	0	0	0	0	0	0	0	0	0	0	0	0	0	0	0	0	0	0	0	0	0	0	0	0	0	0	0	0	0	0	0	0	0	0	0	0	0	0	0	0
31/01/2020	0	0	0	0	0	0	0	0	0	0	0	0	0	0	0	0	0	0	0	0	0	0	0	0	0	0	0	0	0	0	0	0	0	0	0	0	0	0	0	0	0	0	0	0	0	0	0	0	0
2020-01-02	0	0	0	0	0	0	0	0	0	0	0	0	0	0	0	0	0	0	0	0	0	0	0	0	0	0	0	0	0	0	0	0	0	0	0	0	0	0	0	0	0	0	0	0	0	0	0	0	0
2020-02-02	1	0	0	0	0	0	0	0	0	0	0	0	0	0	0	0	0	0	0	0	0	0	0	0	0	0	0	0	0	0	0	0	0	0	0	0	0	0	0	0	0	0	0	0	0	0	0	0	0
2020-03-02	1	0	0	0	0	0	0	0	0	0	0	0	0	0	0	0	0	0	0	0	0	0	0	0	0	0	0	0	0	0	0	0	0	0	0	0	0	0	0	0	0	0	0	0	0	0	0	0	0
2020-04-02	0	0	0	0	0	0	0	0	0	0	0	0	0	0	0	0	0	0	0	0	0	0	0	0	0	0	0	0	0	0	0	0	0	0	0	0	0	0	0	0	0	0	0	0	0	0	0	0	0
2020-05-02	0	0	0	0	0	0	0	0	0	0	0	0	0	0	0	0	0	0	0	0	0	0	0	0	0	0	0	0	0	0	0	0	0	0	0	0	0	0	0	0	0	0	0	0	0	0	0	0	0
2020-06-02	0	0	0	0	0	0	0	0	0	0	0	0	0	0	0	0	0	0	0	0	0	0	0	0	0	0	0	0	0	0	0	0	0	0	0	0	0	0	0	0	0	0	0	0	0	0	0	0	0
2020-07-02	0	0	0	0	0	0	0	0	0	0	0	0	0	0	0	0	0	0	0	0	0	0	0	0	0	0	0	0	0	0	0	0	0	0	0	0	0	0	0	0	0	0	0	0	0	0	0	0	0
2020-08-02	0	0	0	0	0	0	0	0	0	0	0	0	0	0	0	0	0	0	0	0	0	0	0	0	0	0	0	0	0	0	0	0	0	0	0	0	0	0	0	0	0	0	0	0	0	0	0	0	0
2020-09-02	0	0	0	0	0	0	0	0	0	0	0	0	0	0	0	0	0	0	0	0	0	0	0	0	0	0	0	0	0	0	0	0	0	0	0	0	0	0	0	0	0	0	0	0	0	0	0	0	0
2020-10-02	0	0	0	0	0	0	0	0	0	0	0	0	0	0	0	0	0	0	0	0	0	0	0	0	0	0	0	0	0	0	0	0	0	0	0	0	0	0	0	0	0	0	0	0	0	0	0	0	0
2020-11-02	0	0	0	0	0	0	0	0	0	0	0	0	0	0	0	0	0	0	0	0	0	0	0	0	0	0	0	0	0	0	0	0	0	0	0	0	0	0	0	0	0	0	0	0	0	0	0	0	0
2020-12-02	0	0	0	0	0	0	0	0	0	0	0	0	0	0	0	0	0	0	0	0	0	0	0	0	0	0	0	0	0	0	0	0	0	0	0	0	0	0	0	0	0	0	0	0	0	0	0	0	0
13/02/2020	0	0	0	0	0	0	0	0	0	0	0	0	0	0	0	0	0	0	0	0	0	0	0	0	0	0	0	0	0	0	0	0	0	0	0	0	0	0	0	0	0	0	0	0	0	0	0	0	0
14/02/2020	0	3	0	0	0	0	0	0	0	0	0	0	0	0	0	0	0	0	0	0	0	0	0	0	0	0	0	0	0	0	0	0	0	0	0	0	0	0	0	0	0	0	0	0	0	0	0	0	0
15/02/2020	0	0	0	0	0	0	0	0	0	0	0	0	0	0	0	0	0	0	0	0	0	0	0	0	0	0	0	0	0	0	0	0	0	0	0	0	0	0	0	0	0	0	0	0	0	0	0	0	0
16/02/2020	0	0	0	0	0	0	0	0	0	0	0	0	0	0	0	0	0	0	0	0	0	0	0	0	0	0	0	0	0	0	0	0	0	0	0	0	0	0	0	0	0	0	0	0	0	0	0	0	0
17/02/2020	0	0	0	0	0	0	0	0	0	0	0	0	0	0	0	0	0	0	0	0	0	0	0	0	0	0	0	0	0	0	0	0	0	0	0	0	0	0	0	0	0	0	0	0	0	0	0	0	0
18/02/2020	0	0	0	0	0	0	0	0	0	0	0	0	0	0	0	0	0	0	0	0	0	0	0	0	0	0	0	0	0	0	0	0	0	0	0	0	0	0	0	0	0	0	0	0	0	0	0	0	0
19/02/2020	0	0	0	0	0	0	0	0	0	0	0	0	0	0	0	0	0	0	0	0	0	0	0	0	0	0	0	0	0	0	0	0	0	0	0	0	0	0	0	0	0	0	0	0	0	0	0	0	0
20/02/2020	0	0	0	0	0	0	0	0	0	0	0	0	0	0	0	0	0	0	0	0	0	0	0	0	0	0	0	0	0	0	0	0	0	0	0	0	0	0	0	0	0	0	0	0	0	0	0	0	0
21/02/2020	0	0	0	0	0	0	0	0	0	0	0	0	0	0	0	0	0	0	0	0	0	0	0	0	0	0	0	0	0	0	0	0	0	0	0	0	0	0	0	0	0	0	0	0	0	0	0	0	0
22/02/2020	0	0	0	0	0	0	0	0	0	0	0	0	0	0	0	0	0	0	0	0	0	0	0	0	0	0	0	0	0	0	0	0	0	0	0	0	0	0	0	0	0	0	0	0	0	0	0	0	0
23/02/2020	0	0	0	0	0	0	0	0	0	0	0	0	0	0	0	0	0	0	0	0	0	0	0	0	0	0	0	0	0	0	0	0	0	0	0	0	0	0	0	0	0	0	0	0	0	0	0	0	0
24/02/2020	0	0	0	0	0	0	0	0	0	0	0	0	0	0	0	0	0	0	0	0	0	0	0	0	0	0	0	0	0	0	0	0	0	0	0	0	0	0	0	0	0	0	0	0	0	0	0	0	0
25/02/2020	0	0	0	0	0	0	0	0	0	0	0	0	0	0	0	0	0	0	0	0	0	0	0	0	0	0	0	0	0	0	0	0	0	0	0	0	0	0	0	0	0	0	0	0	0	0	0	0	0
26/02/2020	0	0	0	0	0	0	0	0	0	0	0	0	0	0	0	0	0	0	0	0	0	0	0	0	0	0	0	0	0	0	0	0	0	0	0	0	0	0	0	0	0	0	0	0	0	0	0	0	0
27/02/2020	0	0	0	0	0	0	0	0	0	0	0	0	0	0	0	0	0	0	0	0	0	0	0	0	0	0	0	0	0	0	0	0	0	0	0	0	0	0	0	0	0	0	0	0	0	0	0	0	0
28/02/2020	0	0	0	0	0	0	0	0	0	0	0	0	0	0	0	0	0	0	0	0	0	0	0	0	0	0	0	0	0	0	0	0	0	0	0	0	0	0	0	0	0	0	0	0	0	0	0	0	0
29/02/2020	0	0	0	0	0	0	0	0	0	0	0	0	0	0	0	0	0	0	0	0	0	0	0	0	0	0	0	0	0	0	0	0	0	0	0	0	0	0	0	0	0	0	0	0	0	0	0	0	0
2020-01-03	0	1	0	0	0	0	0	0	0	0	0	0	0	0	0	0	0	0	0	0	0	0	0	0	0	0	0	0	0	0	0	0	0	0	0	0	0	0	0	0	0	0	0	0	0	0	0	0	0
2020-02-03	0	0	0	1	0	0	1	1	0	0	0	0	0	0	0	0	0	0	0	0	0	0	0	0	0	0	0	0	0	0	0	0	0	0	0	0	0	0	0	0	0	0	0	0	0	0	0	0	0
2020-03-03	0	0	0	0	0	0	0	0	0	1	1	0	0	0	0	0	0	0	0	0	0	0	0	0	0	0	0	0	0	0	0	0	0	0	0	0	0	0	0	0	0	0	0	0	0	0	0	0	0
2020-04-03	0	0	0	0	0	0	0	0	0	1	1	0	14	0	0	7	0	0	0	0	0	0	0	0	0	0	0	0	0	0	0	0	0	0	0	0	0	0	0	0	0	0	0	0	0	0	0	0	0
2020-05-03	0	0	0	1	0	0	0	0	0	0	0	0	0	0	0	1	1	0	0	0	0	0	0	0	0	0	0	0	0	0	0	0	0	0	0	0	0	0	0	0	0	0	0	0	0	0	0	0	0
2020-06-03	0	0	0	1	0	0	0	0	0	0	0	0	0	0	0	0	0	0	0	0	0	0	0	0	0	0	0	0	0	0	0	0	0	0	0	0	0	0	0	0	0	0	0	0	0	0	0	0	0
2020-07-03	0	0	0	0	0	0	0	0	0	0	0	0	0	0	0	0	0	0	2	0	0	1	1	0	0	0	0	0	0	0	0	0	0	0	0	0	0	0	0	0	0	0	0	0	0	0	0	0	0
2020-08-03	5	0	0	0	0	0	0	0	0	0	0	0	0	0	0	0	0	0	0	0	0	0	0	0	0	0	0	0	0	0	0	0	0	0	0	0	0	0	0	0	0	0	0	0	0	0	0	0	0
2020-09-03	1	0	0	1	0	0	0	0	0	0	0	0	0	0	0	2	0	0	0	0	0	0	0	0	1	0	0	1	0	0	2	0	0	1	0	0	0	0	0	0	0	0	0	0	0	0	0	0	0
2020-10-03	8	0	0	0	0	0	0	0	0	1	1	0	0	0	0	0	0	0	0	0	0	0	0	0	0	0	0	3	0	0	3	0	0	0	0	0	0	0	0	0	0	0	0	0	0	0	0	0	0
2020-11-03	0	0	0	1	0	0	0	0	0	0	0	0	0	0	0	0	0	0	1	0	0	0	0	0	0	0	0	0	0	0	5	0	0	0	0	0	0	0	0	0	0	0	0	0	0	0	0	0	0
2020-12-03	2	0	0	1	0	1	0	0	0	0	0	0	0	0	0	2	0	0	0	0	0	0	0	0	0	0	0	2	0	1	4	0	1	0	0	0	1	0	0	0	0	0	0	0	0	0	0	0	0
13/03/2020	3	0	0	1	0	0	0	0	0	0	0	0	0	0	0	1	0	0	0	0	0	0	0	0	1	0	0	0	0	0	3	0	0	0	0	0	0	0	0	0	0	0	0	0	0	0	0	0	0
14/03/2020	0	0	0	0	0	0	1	0	0	1	0	0	0	0	0	0	0	0	0	0	0	0	0	0	0	0	0	0	0	0	14	0	0	0	0	0	0	0	0	0	0	0	0	0	0	0	0	0	0
15/03/2020	2	0	0	0	2	0	1	0	0	0	0	0	0	0	0	0	4	0	0	0	0	0	0	0	0	0	0	0	0	0	2	0	0	0	0	0	0	0	0	1	0	0	0	0	0	0	0	0	0
16/03/2020	3	0	0	0	0	0	1	0	0	0	0	0	0	0	0	0	0	0	0	0	0	0	0	0	1	0	0	2	2	0	6	0	0	0	0	0	0	0	0	0	0	0	1	0	0	0	0	0	0
17/03/2020	0	0	0	3	0	0	1	0	0	0	0	0	1	0	0	2	0	0	5	0	0	0	0	0	0	0	0	3	2	0	2	0	0	0	0	0	0	0	0	0	0	0	0	0	0	1	0	0	1
18/03/2020	0	0	0	1	0	0	8	0	0	3	0	0	2	0	0	2	0	0	0	0	0	1	0	0	1	0	0	3	1	0	4	0	0	0	0	0	0	0	0	0	0	0	0	0	0	0	0	0	0
19/03/2020	1	0	0	3	0	0	3	0	0	2	0	0	0	0	0	3	0	0	0	0	0	1	0	0	0	0	0	1	0	0	4	0	0	1	0	1	2	0	0	2	1	0	1	0	0	0	0	0	0
20/03/2020	12	0	0	6	0	0	3	0	0	8	0	0	2	0	0	4	1	0	2	0	0	0	0	0	0	0	0	0	1	0	5	0	0	1	0	0	0	0	0	0	0	0	0	0	0	0	0	0	1
21/03/2020	12	0	0	7	0	0	2	0	0	7	0	0	2	0	0	4	0	0	3	0	0	3	0	0	0	0	0	5	0	0	10	0	0	10	0	0	2	0	0	0	0	0	0	0	0	0	0	0	2
22/03/2020	15	0	0	1	0	0	6	0	0	5	0	0	0	0	0	2	0	0	0	0	0	3	0	0	0	0	0	6	0	0	10	0	1	8	0	0	1	0	0	0	0	0	0	0	0	0	0	0	3
23/03/2020	28	1	0	2	0	0	6	0	0	3	0	0	7	0	0	4	0	0	0	0	0	3	0	0	0	0	0	7	0	0	23	0	0	2	0	0	1	0	0	1	0	0	0	0	0	0	0	0	0
24/03/2020	14	2	0	0	0	0	6	0	0	0	0	0	2	0	0	1	0	0	0	0	0	6	0	0	2	0	1	8	2	0	10	0	0	6	0	0	1	0	0	0	0	0	0	0	0	0	0	0	2
25/03/2020	9	0	0	5	0	0	2	0	0	6	0	0	1	0	0	3	0	0	0	0	0	8	0	1	5	0	0	10	0	0	15	2	0	2	0	0	2	0	0	1	0	0	0	0	0	0	0	0	0
26/03/2020	19	3	0	4	0	0	4	0	0	5	0	0	1	0	0	4	0	0	0	0	0	3	0	0	3	0	0	4	0	1	8	0	0	2	0	0	1	0	0	0	0	0	1	0	0	0	0	0	1
27/03/2020	39	1	0	1	0	0	14	0	0	7	0	1	1	0	0	7	0	0	0	0	0	9	0	0	6	0	0	9	2	1	26	0	0	5	0	0	2	0	0	0	0	0	0	0	0	0	0	0	5
28/03/2020	6	6	1	9	0	0	8	0	1	4	0	0	2	0	0	16	0	0	0	0	0	4	1	0	13	0	0	17	0	0	30	0	0	0	0	0	6	0	0	1	0	0	0	0	0	0	0	0	3
29/03/2020	20	4	0	23	0	0	3	0	0	5	0	0	0	12	0	7	0	0	0	0	0	8	0	0	5	0	0	2	0	0	17	0	0	0	0	0	2	1	0	1	0	0	0	0	0	0	0	0	3
30/03/2020	32	0	0	25	0	0	7	0	0	20	0	0	1	0	0	24	0	0	0	0	0	17	0	0	11	0	0	8	0	0	35	0	0	3	0	0	2	0	0	0	0	0	0	0	0	0	0	0	1
31/03/2020	7	5	1	23	0	0	20	0	0	14	0	0	7	0	0	8	0	0	0	0	0	57	0	0	6	0	0	10	0	0	64	0	0	1	0	0	21	0	0	0	0	0	1	0	0	0	0	0	15
2020-01-04	24	0	0	32	0	0	30	0	0	27	0	0	0	0	0	13	0	0	0	0	0	110	0	0	7	0	0	9	1	0	33	0	0	4	0	0	67	1	0	0	0	0	1	0	0	2	0	0	0
2020-02-04	21	2	0	141	0	0	27	0	0	13	0	0	6	0	0	11	0	0	0	0	0	75	0	0	8	0	0	14	0	0	88	0	0	1	0	0	38	0	0	3	0	0	0	0	0	2	0	0	16
2020-03-04	9	14	0	93	0	0	75	0	0	46	0	0	9	0	0	46	0	0	1	0	0	102	0	0	5	0	0	4	0	1	67	0	0	6	0	0	15	0	0	6	0	0	15	0	0	0	0	0	0
2020-04-04	11	0	0	59	0	0	43	0	0	21	0	0	26	0	0	60	0	0	0	0	0	74	0	0	17	0	0	16	0	0	145	0	0	12	0	0	28	0	0	6	0	0	1	0	0	0	0	0	0
2020-05-04	0	0	0	0	0	0	0	0	0	0	0	0	0	0	0	0	0	0	0	0	0	0	0	0	0	0	0	0	0	0	0	0	0	0	0	0	0	0	0	0	0	0	0	0	0	0	0	0	0
[truncated: 134 more columns]
