# Supplementary material for: An adaptive, interacting, cluster-based model for predicting the transmission dynamics of COVID-19
Source: Heliyon. 2020 Dec 14;6(12):e05722. doi: 10.1016/j.heliyon.2020.e05722 (PMC7749387; doi:10.1016/j.heliyon.2020.e05722)
Supplement: Sup_3 — Supplementary file 3: Data on the population of each of the states/regions in Italy, the USA, and India. [file mmc3.xlsx]

## Sheet: Italy
State	Population
Lombardia	10060574
Emillia Romagna	4459477
Piemonte	4356406
Veneto	4905854
Toscana	3729641
Marche	1525271
Liguria	1550640
Lazio	5879082
Campania	5801692
Trento	541098
Puglia	4029053
Friuli	1215220
Sicilia	4999891
Abruzzo	1311580
Bolzano	531178
Umbria	882015
Sardegna	1639591
Calabria	1947131
Valle	125666
Basilicata	562869
Molise	305617
USA
State	Population
Alabama	4779736
Alaska	710231
Arizona	6392017
Arkansas	2915918
California	37253956
Colorado	5029196
Connecticut	3574097
Delaware	897934
Florida	18801310
Georgia	9687653
Hawaii	1360301
Idaho	1567582
Illinois	12830632
Indiana	6483802
Iowa	3046355
Kansas	2853118
Kentucky	4339367
Louisiana	4533372
Maine	1328361
Maryland	5773552
Massachusetts	6547629
Michigan	9883640
Minnesota	5303925
Mississippi	2967297
Missouri	5988927
Montana	989415
Nebraska	1826341
Nevada	2700551
New Hampshire	1316470
New Jersey	8791894
New Mexico	2059179
New York	19378102
North Carolina	9535483
North Dakota	672591
Ohio	11536504
Oklahoma	3751351
Oregon	3831074
Pennsylvania	12702379
Rhode Island	1052567
South Carolina	4625364
South Dakota	814180
Tennessee	6346105
Texas	25145561
Utah	2763885
Vermont	625741
Virginia	8001024
Washington	6724540
West Virginia	1852994
Wisconsin	5686986
Wyoming	563626
India
State	Population
UttarPradesh	199812341
Maharashtra	112374333
Bihar	104099452
WestBengal	91276115
MadhyaPradesh	72626809
TamilNadu	72147030
Rajasthan	68548437
Karnataka	61095297
Gujarat	60439692
AndhraPradesh	49577103
Odisha	41974218
Telangana	35003674
Kerala	33406061
Jharkhand	32988134
Assam	31205576
Punjab	27743338
Chhattisgarh	25545198
Haryana	25351462
Uttarakhand	10086292
HimachalPradesh	6864602
Manipur	2570390
Goa	1458545
ArunachalPradesh	1383727
Mizoram	1097206
Delhi	16787941
JammuandKashmir	12267032
Puducherry	1247953
Chandigarh	1055450
AndamanandNicobarIslands	380581
Ladakh	274000

## Sheet: USA
State	Population
Alabama	4779736
Alaska	710231
Arizona	6392017
Arkansas	2915918
California	37253956
Colorado	5029196
Connecticut	3574097
Delaware	897934
Florida	18801310
Georgia	9687653
Hawaii	1360301
Idaho	1567582
Illinois	12830632
Indiana	6483802
Iowa	3046355
Kansas	2853118
Kentucky	4339367
Louisiana	4533372
Maine	1328361
Maryland	5773552
Massachusetts	6547629
Michigan	9883640
Minnesota	5303925
Mississippi	2967297
Missouri	5988927
Montana	989415
Nebraska	1826341
Nevada	2700551
New Hampshire	1316470
New Jersey	8791894
New Mexico	2059179
New York	19378102
North Carolina	9535483
North Dakota	672591
Ohio	11536504
Oklahoma	3751351
Oregon	3831074
Pennsylvania	12702379
Rhode Island	1052567
South Carolina	4625364
South Dakota	814180
Tennessee	6346105
Texas	25145561
Utah	2763885
Vermont	625741
Virginia	8001024
Washington	6724540
West Virginia	1852994
Wisconsin	5686986
Wyoming	563626

## Sheet: India
State	Population
UttarPradesh	199812341
Maharashtra	112374333
Bihar	104099452
WestBengal	91276115
MadhyaPradesh	72626809
TamilNadu	72147030
Rajasthan	68548437
Karnataka	61095297
Gujarat	60439692
AndhraPradesh	49577103
Odisha	41974218
Telangana	35003674
Kerala	33406061
Jharkhand	32988134
Assam	31205576
Punjab	27743338
Chhattisgarh	25545198
Haryana	25351462
Uttarakhand	10086292
HimachalPradesh	6864602
Manipur	2570390
Goa	1458545
ArunachalPradesh	1383727
Mizoram	1097206
Delhi	16787941
JammuandKashmir	12267032
Puducherry	1247953
Chandigarh	1055450
AndamanandNicobarIslands	380581
Ladakh	274000
