# Supplementary material for: An adaptive, interacting, cluster-based model for predicting the transmission dynamics of COVID-19
Source: Heliyon. 2020 Dec 14;6(12):e05722. doi: 10.1016/j.heliyon.2020.e05722 (PMC7749387; doi:10.1016/j.heliyon.2020.e05722)
Supplement: Sup_4 — Supplementary file 4: Data on the coordinates of the capital cities of the states/regions in Italy, the USA, and India. [file mmc4.xlsx]

## Sheet: Italy
Jurisdiction	Latitude	Longitude
Lombardia	45.81	9.08
Emillia Romagna	44.65	10.92
Piemonte	44.93	8.20998
Veneto	45.67	12.24
Toscana	43.7205	10.4
Marche	43.6004	13.4999
Liguria	44.41	8.93004
Lazio	42.1004	11.8
Campania	41.06	14.3374
Trento	46.5004	11.36
Puglia	41.32	16.27
Friuli	46.07	13.24
Sicilia	36.93	14.73
Abruzzo	42.4554	14.2187
Bolzano	46.4983	11.3548
Umbria	43.1104	12.39
Sardegna	40.9143	9.51507
Calabria	39.0833	17.1233
Valle	45.737	7.315
Basilicata	40.642	15.799
Molise	41.563	14.656
USA
Jurisdiction	Latitude	Longitude
Alabama	32.3615	-86.2791
Alaska	58.3019	-134.42
Arizona	33.4485	-112.074
Arkansas	34.736	-92.3311
California	38.5556	-121.469
Colorado	39.7392	-104.984
Connecticut	41.767	-72.677
Delaware	39.1619	-75.5268
Florida	30.4518	-84.2728
Georgia	33.76	-84.39
Hawaii	21.3089	-157.826
Idaho	43.6137	-116.238
Illinois	39.7833	-89.6504
Indiana	39.7909	-86.1477
Iowa	41.5909	-93.6209
Kansas	39.04	-95.69
Kentucky	38.1973	-8486311
Louisiana	30.4581	-91.1402
Maine	44.3235	-69.7653
Maryland	38.9729	-76.5012
Massachusetts	42.2352	-71.0275
Michigan	42.7335	-84.5467
Minnesota	44.95	-93.094
Mississippi	32.32	-90.207
Missouri	38.573	-92.1893
Montana	46.5958	-112.027
Nebraska	40.8099	-96.6753
Nevada	39.1609	-119.754
New Hampshire	43.2201	-71.5491
New Jersey	40.2217	-74.7561
New Mexico	35.6672	-105.965
New York	42.6598	-73.7813
North Carolina	35.771	-78.638
North Dakota	48.8133	-100.779
Ohio	39.9622	-83.0006
Oklahoma	35.4823	-97.535
Oregon	44.9311	-123.029
Pennsylvania	40.2698	-76.8756
Rhode Island	41.8235	-71.4221
South Carolina	34	-81.035
South Dakota	44.368	-100.336
Tennessee	36.165	-86.784
Texas	30.2667	-97.75
Utah	40.7547	-111.893
Vermont	44.2664	-72.5719
Virginia	37.54	-77.46
Washington	47.0424	-122.893
West Virginia	38.3495	-81.6333
Wisconsin	43.0747	-89.3844
Wyoming	41.1455	-104.802
India
Jurisdiction	Latitude	Longitude
Andamanand Nicobar Islands	11.6234	92.7265
Andhra Pradesh	20.932	77.7523
Arunachal Pradesh	27.0844	93.6053
Assam	26.1433	91.7898
Bihar	25.6127	85.1589
Chandigarh	30.7415	76.7681
Chhattisgarh	21.165	81.7753
Delhi	28.61	77.23
Goa	15.4909	73.8278
Gujarat	23.2376	72.6478
Haryana	30.7415	76.7681
Himachal Pradesh	31.1046	77.1734
Jammu and Kashmir	32.733	74.8643
Jharkhand	23.3441	85.3096
Karnataka	12.9724	77.5806
Kerala	8.52414	76.9366
Madhya Pradesh	23.2599	77.4126
Maharashtra	19.0761	72.8774
Manipur	24.814	93.9503
Mizoram	23.7271	92.7176
Odisha	20.2961	85.8245
Puducherry	11.9416	79.8083
Punjab	30.7415	76.7681
Rajasthan	26.9221	75.7789
Tamil Nadu	13.0674	80.2376
Telangana	17.3871	78.4917
Uttar Pradesh	26.85	80.95
Uttarakhand	30.3165	78.0322
West Bengal	22.5726	88.3639

## Sheet: USA
Jurisdiction	Latitude	Longitude
Alabama	32.3615	-86.2791
Alaska	58.3019	-134.42
Arizona	33.4485	-112.074
Arkansas	34.736	-92.3311
California	38.5556	-121.469
Colorado	39.7392	-104.984
Connecticut	41.767	-72.677
Delaware	39.1619	-75.5268
Florida	30.4518	-84.2728
Georgia	33.76	-84.39
Hawaii	21.3089	-157.826
Idaho	43.6137	-116.238
Illinois	39.7833	-89.6504
Indiana	39.7909	-86.1477
Iowa	41.5909	-93.6209
Kansas	39.04	-95.69
Kentucky	38.1973	-8486311
Louisiana	30.4581	-91.1402
Maine	44.3235	-69.7653
Maryland	38.9729	-76.5012
Massachusetts	42.2352	-71.0275
Michigan	42.7335	-84.5467
Minnesota	44.95	-93.094
Mississippi	32.32	-90.207
Missouri	38.573	-92.1893
Montana	46.5958	-112.027
Nebraska	40.8099	-96.6753
Nevada	39.1609	-119.754
New Hampshire	43.2201	-71.5491
New Jersey	40.2217	-74.7561
New Mexico	35.6672	-105.965
New York	42.6598	-73.7813
North Carolina	35.771	-78.638
North Dakota	48.8133	-100.779
Ohio	39.9622	-83.0006
Oklahoma	35.4823	-97.535
Oregon	44.9311	-123.029
Pennsylvania	40.2698	-76.8756
Rhode Island	41.8235	-71.4221
South Carolina	34	-81.035
South Dakota	44.368	-100.336
Tennessee	36.165	-86.784
Texas	30.2667	-97.75
Utah	40.7547	-111.893
Vermont	44.2664	-72.5719
Virginia	37.54	-77.46
Washington	47.0424	-122.893
West Virginia	38.3495	-81.6333
Wisconsin	43.0747	-89.3844
Wyoming	41.1455	-104.802

## Sheet: India
Jurisdiction	Latitude	Longitude
Andamanand Nicobar Islands	11.6234	92.7265
Andhra Pradesh	20.932	77.7523
Arunachal Pradesh	27.0844	93.6053
Assam	26.1433	91.7898
Bihar	25.6127	85.1589
Chandigarh	30.7415	76.7681
Chhattisgarh	21.165	81.7753
Delhi	28.61	77.23
Goa	15.4909	73.8278
Gujarat	23.2376	72.6478
Haryana	30.7415	76.7681
Himachal Pradesh	31.1046	77.1734
Jammu and Kashmir	32.733	74.8643
Jharkhand	23.3441	85.3096
Karnataka	12.9724	77.5806
Kerala	8.52414	76.9366
Madhya Pradesh	23.2599	77.4126
Maharashtra	19.0761	72.8774
Manipur	24.814	93.9503
Mizoram	23.7271	92.7176
Odisha	20.2961	85.8245
Puducherry	11.9416	79.8083
Punjab	30.7415	76.7681
Rajasthan	26.9221	75.7789
Tamil Nadu	13.0674	80.2376
Telangana	17.3871	78.4917
Uttar Pradesh	26.85	80.95
Uttarakhand	30.3165	78.0322
West Bengal	22.5726	88.3639
